# Supplementary material for: (Z)-1,3,4a-Trimethyl-5,5-diphenyl-6-oxa-1,3-diaza­bicyclo­[4.2.0]octane-2,4-dione
Source: Acta Crystallogr Sect E Struct Rep Online. 2008 Apr 4;64(Pt 5):o796. doi: 10.1107/S1600536808006557 (PMC2961230; doi:10.1107/S1600536808006557)
Supplement: Supplementary file 1 [file e-64-0o796-sup1.cif]

##############################################################################
###                                                                        ###
###        Electronic paper (Acta Crystallographica Section E)             ###
###                                                                        ###
##############################################################################
#                                                                            #
# This CIF contains the data in a paper accepted for publication in Acta     #
# Crystallographica Section E. It conforms to the requirements of Notes      #
# for Authors for Section E, and has been peer reviewed under the auspices   #
# of the IUCr Commission on Journals.                                        #
#                                                                            #
# Full details of the Crystallographic Information File format               #
# are given in the paper "The Crystallographic Information File (CIF):       #
# a New Standard Archive File for Crystallography" by S. R. Hall, F. H.      #
# Allen and I. D. Brown [Acta Cryst. (1991), A47, 655-685].                  #
#                                                                            #
# The current version of the core CIF dictionary is obtainable from          #
# ftp://ftp.iucr.org/pub/cif_core.dic. The current version number is 2.4.    #
#                                                                            #
# Software is freely available for graphical display of the structure(s) in  #
# this CIF.  For information consult the CIF home page http://www.iucr.org/  #
# cif/home.html                                                              #
#                                                                            #
# This file may be used for bona fide research purposes within the           #
# scientific community so long as proper attribution is given to the journal # 
# article from which it was obtained.                                        #
#                                                                            #
##############################################################################
                                             
data_I
_audit_creation_method     SHELXL-97
_chemical_name_systematic
;
(<i>Z</i>)-1,3,4a-Trimethyl-5,5-diphenyl-6-oxa-1,3-diazabicyclo[4.2.0]octane-
2,4-dione
;
_chemical_name_common     ?
_chemical_formula_moiety     ?
_chemical_formula_sum     'C20 H20 N2 O3'
_chemical_formula_iupac     'C20 H20 N2 O3'
_chemical_formula_weight     336.38
_chemical_melting_point     ?
_symmetry_cell_setting     Monoclinic
_symmetry_space_group_name_H-M     'P 21/n'
loop_
    _symmetry_equiv_pos_as_xyz
    'x, y, z'
    '-x+1/2, y+1/2, -z+1/2'
    '-x, -y, -z'
    'x-1/2, -y-1/2, z-1/2'
_cell_length_a     8.1341(7)
_cell_length_b     9.1004(13)
_cell_length_c     23.485(2)
_cell_angle_alpha     90.00
_cell_angle_beta     97.334(2)
_cell_angle_gamma     90.00
_cell_volume     1724.2(3)
_cell_formula_units_Z     4
_cell_measurement_reflns_used     1952
_cell_measurement_theta_min     2.403
_cell_measurement_theta_max     22.064
_cell_measurement_temperature     298(2)
_exptl_crystal_description     block
_exptl_crystal_colour     colorless
_exptl_crystal_size_max     0.45
_exptl_crystal_size_mid     0.41
_exptl_crystal_size_min     0.18
_exptl_crystal_density_diffrn     1.296
_exptl_crystal_density_meas     ?
_exptl_crystal_density_method     'not measured'
_exptl_crystal_F_000     712
_exptl_absorpt_coefficient_mu     0.088
_exptl_absorpt_correction_type     multi-scan
_exptl_absorpt_process_details     '(SADABS; Sheldrick, 1996)'
_exptl_absorpt_correction_T_min     0.9615
_exptl_absorpt_correction_T_max     0.9843
_exptl_special_details
;
;
_diffrn_ambient_temperature     298(2)
_diffrn_radiation_type     MoK\a
_diffrn_radiation_wavelength     0.71073
_diffrn_radiation_source     'fine-focus sealed tube'
_diffrn_radiation_monochromator     graphite
_diffrn_measurement_device_type     'Bruker SMART'
_diffrn_measurement_method     '\f and \w'
_diffrn_detector_area_resol_mean     ?
_diffrn_reflns_number     8774
_diffrn_reflns_av_R_equivalents     0.0358
_diffrn_reflns_av_sigmaI/netI     0.0435
_diffrn_reflns_theta_min     1.75
_diffrn_reflns_theta_max     25.01
_diffrn_reflns_theta_full     25.01
_diffrn_measured_fraction_theta_max     0.998
_diffrn_measured_fraction_theta_full     0.998
_diffrn_reflns_limit_h_min     -9
_diffrn_reflns_limit_h_max     9
_diffrn_reflns_limit_k_min     -10
_diffrn_reflns_limit_k_max     10
_diffrn_reflns_limit_l_min     -24
_diffrn_reflns_limit_l_max     27
_diffrn_standards_number     ?
_diffrn_standards_interval_count     ?
_diffrn_standards_interval_time     ?
_diffrn_standards_decay_%     ?
_refine_special_details
;
;
_reflns_number_total     3039
_reflns_number_gt     1818
_reflns_threshold_expression     I>2\s(I)
_refine_ls_structure_factor_coef     Fsqd
_refine_ls_matrix_type     full
_refine_ls_R_factor_all     0.0887
_refine_ls_R_factor_gt     0.0437
_refine_ls_wR_factor_gt     0.0917
_refine_ls_wR_factor_ref     0.1166
_refine_ls_goodness_of_fit_ref     1.008
_refine_ls_restrained_S_all     1.008
_refine_ls_number_reflns     3039
_refine_ls_number_parameters     226
_refine_ls_number_restraints     0
_refine_ls_hydrogen_treatment     constr
_refine_ls_weighting_scheme     calc
_refine_ls_weighting_details
          'calc w=1/[\s^2^(Fo^2^)+(0.038P)^2^+0.7238P] where P=(Fo^2^+2Fc^2^)/3'
_atom_sites_solution_hydrogens     geom
_atom_sites_solution_primary     direct
_atom_sites_solution_secondary     difmap
_refine_ls_shift/su_max     0.000
_refine_ls_shift/su_mean     0.000
_refine_diff_density_max     0.201
_refine_diff_density_min     -0.177
_refine_ls_extinction_method     none
_refine_ls_extinction_coef     ?
loop_
    _atom_type_symbol
    _atom_type_description
    _atom_type_scat_dispersion_real
    _atom_type_scat_dispersion_imag
    _atom_type_scat_source
    'C' 'C' 0.0033 0.0016
                         'International Tables Vol C Tables 4.2.6.8 and 6.1.1.4'
    'H' 'H' 0.0000 0.0000
                         'International Tables Vol C Tables 4.2.6.8 and 6.1.1.4'
    'N' 'N' 0.0061 0.0033
                         'International Tables Vol C Tables 4.2.6.8 and 6.1.1.4'
    'O' 'O' 0.0106 0.0060
                         'International Tables Vol C Tables 4.2.6.8 and 6.1.1.4'
_computing_data_collection     'SMART (Siemens, 1996)'
_computing_cell_refinement     'SAINT (Siemens, 1996)'
_computing_data_reduction     'SAINT (Siemens, 1996)'
_computing_structure_solution     'SHELXS97 (Sheldrick, 2008)'
_computing_structure_refinement     'SHELXL97 (Sheldrick, 2008)'
_computing_molecular_graphics     'SHELXTL (Sheldrick, 2008)'
_computing_publication_material     'SHELXTL (Sheldrick, 2008)'
loop_
    _atom_site_type_symbol
    _atom_site_label
    _atom_site_fract_x
    _atom_site_fract_y
    _atom_site_fract_z
    _atom_site_U_iso_or_equiv
    _atom_site_adp_type
    _atom_site_calc_flag
    _atom_site_refinement_flags
    _atom_site_occupancy
    _atom_site_disorder_assembly
    _atom_site_disorder_group
    N N1 1.2692(2) 0.5663(2) 0.21196(8) 0.0491(5) Uani d . 1 . .
    N N2 1.2831(2) 0.6885(2) 0.12510(8) 0.0492(5) Uani d . 1 . .
    O O1 0.97763(19) 0.60800(17) 0.19685(6) 0.0469(4) Uani d . 1 . .
    O O2 1.4490(2) 0.7527(2) 0.20642(8) 0.0750(6) Uani d . 1 . .
    O O3 1.1732(2) 0.5833(2) 0.04218(7) 0.0625(5) Uani d . 1 . .
    C C1 0.9036(3) 0.5849(2) 0.13794(8) 0.0379(5) Uani d . 1 . .
    C C2 1.0673(3) 0.4991(2) 0.12589(9) 0.0380(5) Uani d . 1 . .
    C C3 1.1126(3) 0.5076(3) 0.19078(9) 0.0427(6) Uani d . 1 . .
    H H3 1.0949 0.4127 0.2088 0.051 Uiso calc R 1 . .
    C C4 1.3391(3) 0.6743(3) 0.18356(11) 0.0503(6) Uani d . 1 . .
    C C5 1.1782(3) 0.5906(3) 0.09400(10) 0.0440(6) Uani d . 1 . .
    C C6 0.7544(3) 0.4834(2) 0.13563(9) 0.0398(6) Uani d . 1 . .
    C C7 0.7166(3) 0.4145(3) 0.18451(11) 0.0555(7) Uani d . 1 . .
    H H7 0.7781 0.4358 0.2197 0.067 Uiso calc R 1 . .
    C C8 0.5890(4) 0.3147(3) 0.18183(13) 0.0654(8) Uani d . 1 . .
    H H8 0.5646 0.2695 0.2153 0.079 Uiso calc R 1 . .
    C C9 0.4977(3) 0.2812(3) 0.13056(13) 0.0617(8) Uani d . 1 . .
    H H9 0.4128 0.2124 0.1289 0.074 Uiso calc R 1 . .
    C C10 0.5325(3) 0.3502(3) 0.08148(12) 0.0580(7) Uani d . 1 . .
    H H10 0.4701 0.3289 0.0465 0.070 Uiso calc R 1 . .
    C C11 0.6592(3) 0.4506(3) 0.08398(10) 0.0481(6) Uani d . 1 . .
    H H11 0.6815 0.4971 0.0506 0.058 Uiso calc R 1 . .
    C C12 0.8626(3) 0.7299(2) 0.10882(9) 0.0385(6) Uani d . 1 . .
    C C13 0.8285(3) 0.8494(3) 0.14167(11) 0.0505(6) Uani d . 1 . .
    H H13 0.8336 0.8392 0.1813 0.061 Uiso calc R 1 . .
    C C14 0.7872(4) 0.9835(3) 0.11655(14) 0.0673(8) Uani d . 1 . .
    H H14 0.7645 1.0629 0.1392 0.081 Uiso calc R 1 . .
    C C15 0.7794(4) 0.9999(3) 0.05856(14) 0.0727(9) Uani d . 1 . .
    H H15 0.7523 1.0906 0.0417 0.087 Uiso calc R 1 . .
    C C16 0.8116(4) 0.8830(3) 0.02531(12) 0.0666(8) Uani d . 1 . .
    H H16 0.8061 0.8942 -0.0142 0.080 Uiso calc R 1 . .
    C C17 0.8520(3) 0.7485(3) 0.05001(10) 0.0504(6) Uani d . 1 . .
    H H17 0.8724 0.6693 0.0269 0.060 Uiso calc R 1 . .
    C C18 1.0451(3) 0.3473(3) 0.09951(10) 0.0503(6) Uani d . 1 . .
    H H18A 0.9886 0.3552 0.0612 0.075 Uiso calc R 1 . .
    H H18B 0.9809 0.2877 0.1222 0.075 Uiso calc R 1 . .
    H H18C 1.1517 0.3029 0.0985 0.075 Uiso calc R 1 . .
    C C19 1.3263(4) 0.5493(3) 0.27297(11) 0.0783(9) Uani d . 1 . .
    H H19A 1.4432 0.5683 0.2799 0.117 Uiso calc R 1 . .
    H H19B 1.3046 0.4508 0.2847 0.117 Uiso calc R 1 . .
    H H19C 1.2686 0.6175 0.2945 0.117 Uiso calc R 1 . .
    C C20 1.3705(4) 0.7944(3) 0.09317(13) 0.0803(10) Uani d . 1 . .
    H H20A 1.4539 0.7445 0.0751 0.121 Uiso calc R 1 . .
    H H20B 1.4218 0.8676 0.1190 0.121 Uiso calc R 1 . .
    H H20C 1.2931 0.8408 0.0644 0.121 Uiso calc R 1 . .
loop_
    _atom_site_aniso_label
    _atom_site_aniso_U_11
    _atom_site_aniso_U_22
    _atom_site_aniso_U_33
    _atom_site_aniso_U_12
    _atom_site_aniso_U_13
    _atom_site_aniso_U_23
    N1 0.0490(13) 0.0549(13) 0.0392(12) 0.0034(11) -0.0110(9) -0.0031(10)
    N2 0.0448(12) 0.0524(13) 0.0499(13) -0.0048(10) 0.0035(10) -0.0005(10)
    O1 0.0509(10) 0.0554(11) 0.0329(9) 0.0088(8) -0.0009(7) -0.0072(7)
    O2 0.0666(13) 0.0819(14) 0.0730(13) -0.0225(12) -0.0044(11) -0.0256(11)
    O3 0.0560(12) 0.0921(14) 0.0402(11) -0.0015(10) 0.0092(8) -0.0015(9)
    C1 0.0403(14) 0.0433(14) 0.0290(12) 0.0050(11) 0.0004(10) -0.0041(10)
    C2 0.0387(13) 0.0403(13) 0.0336(12) 0.0042(11) -0.0008(10) -0.0043(10)
    C3 0.0467(15) 0.0395(14) 0.0402(14) 0.0043(12) -0.0011(11) -0.0030(11)
    C4 0.0450(15) 0.0526(17) 0.0519(16) 0.0041(13) 0.0012(13) -0.0122(13)
    C5 0.0377(14) 0.0522(16) 0.0414(15) 0.0069(12) 0.0024(11) -0.0021(12)
    C6 0.0379(13) 0.0414(14) 0.0405(14) 0.0063(11) 0.0067(11) 0.0006(11)
    C7 0.0573(17) 0.0665(18) 0.0442(15) -0.0029(15) 0.0119(12) 0.0020(13)
    C8 0.0656(19) 0.070(2) 0.065(2) -0.0033(16) 0.0253(16) 0.0127(15)
    C9 0.0438(16) 0.0573(18) 0.085(2) -0.0021(14) 0.0134(15) 0.0074(16)
    C10 0.0402(15) 0.0623(18) 0.0680(19) -0.0026(14) -0.0062(13) 0.0037(15)
    C11 0.0447(15) 0.0519(16) 0.0467(15) -0.0002(13) 0.0015(12) 0.0076(12)
    C12 0.0324(13) 0.0391(14) 0.0434(14) 0.0010(10) 0.0027(10) -0.0035(11)
    C13 0.0477(15) 0.0505(16) 0.0512(15) 0.0059(13) -0.0016(12) -0.0098(13)
    C14 0.073(2) 0.0418(16) 0.083(2) 0.0119(14) -0.0031(16) -0.0150(15)
    C15 0.087(2) 0.0434(17) 0.083(2) 0.0064(15) -0.0078(18) 0.0103(16)
    C16 0.089(2) 0.0519(18) 0.0564(17) 0.0058(16) -0.0001(15) 0.0085(14)
    C17 0.0587(17) 0.0438(15) 0.0483(16) 0.0068(13) 0.0059(12) 0.0010(12)
    C18 0.0462(15) 0.0501(15) 0.0524(15) 0.0065(12) -0.0026(12) -0.0129(12)
    C19 0.082(2) 0.095(2) 0.0493(17) -0.0024(19) -0.0221(15) 0.0001(16)
    C20 0.078(2) 0.082(2) 0.082(2) -0.0240(18) 0.0150(18) 0.0105(17)
loop_
    _geom_bond_atom_site_label_1
    _geom_bond_atom_site_label_2
    _geom_bond_site_symmetry_2
    _geom_bond_distance
    _geom_bond_publ_flag
    N1 C4 . 1.353(3) ?
    N1 C3 . 1.412(3) ?
    N1 C19 . 1.457(3) ?
    N2 C5 . 1.377(3) ?
    N2 C4 . 1.396(3) ?
    N2 C20 . 1.460(3) ?
    O1 C3 . 1.450(3) ?
    O1 C1 . 1.452(2) ?
    O2 C4 . 1.214(3) ?
    O3 C5 . 1.214(3) ?
    C1 C12 . 1.504(3) ?
    C1 C6 . 1.521(3) ?
    C1 C2 . 1.600(3) ?
    C2 C5 . 1.497(3) ?
    C2 C18 . 1.515(3) ?
    C2 C3 . 1.523(3) ?
    C3 H3 . 0.9800 ?
    C6 C7 . 1.376(3) ?
    C6 C11 . 1.386(3) ?
    C7 C8 . 1.375(4) ?
    C7 H7 . 0.9300 ?
    C8 C9 . 1.366(4) ?
    C8 H8 . 0.9300 ?
    C9 C10 . 1.373(4) ?
    C9 H9 . 0.9300 ?
    C10 C11 . 1.373(3) ?
    C10 H10 . 0.9300 ?
    C11 H11 . 0.9300 ?
    C12 C13 . 1.381(3) ?
    C12 C17 . 1.383(3) ?
    C13 C14 . 1.379(4) ?
    C13 H13 . 0.9300 ?
    C14 C15 . 1.364(4) ?
    C14 H14 . 0.9300 ?
    C15 C16 . 1.365(4) ?
    C15 H15 . 0.9300 ?
    C16 C17 . 1.376(3) ?
    C16 H16 . 0.9300 ?
    C17 H17 . 0.9300 ?
    C18 H18A . 0.9600 ?
    C18 H18B . 0.9600 ?
    C18 H18C . 0.9600 ?
    C19 H19A . 0.9600 ?
    C19 H19B . 0.9600 ?
    C19 H19C . 0.9600 ?
    C20 H20A . 0.9600 ?
    C20 H20B . 0.9600 ?
    C20 H20C . 0.9600 ?
loop_
    _geom_angle_atom_site_label_1
    _geom_angle_atom_site_label_2
    _geom_angle_atom_site_label_3
    _geom_angle_site_symmetry_1
    _geom_angle_site_symmetry_3
    _geom_angle
    _geom_angle_publ_flag
    C4 N1 C3 . . 121.2(2) ?
    C4 N1 C19 . . 117.4(2) ?
    C3 N1 C19 . . 117.8(2) ?
    C5 N2 C4 . . 124.3(2) ?
    C5 N2 C20 . . 117.6(2) ?
    C4 N2 C20 . . 116.6(2) ?
    C3 O1 C1 . . 92.41(14) ?
    O1 C1 C12 . . 110.28(17) ?
    O1 C1 C6 . . 110.74(17) ?
    C12 C1 C6 . . 112.78(18) ?
    O1 C1 C2 . . 89.20(14) ?
    C12 C1 C2 . . 119.28(18) ?
    C6 C1 C2 . . 112.08(17) ?
    C5 C2 C18 . . 110.54(19) ?
    C5 C2 C3 . . 112.83(19) ?
    C18 C2 C3 . . 117.16(19) ?
    C5 C2 C1 . . 112.63(18) ?
    C18 C2 C1 . . 117.30(18) ?
    C3 C2 C1 . . 84.20(15) ?
    N1 C3 O1 . . 112.77(18) ?
    N1 C3 C2 . . 117.63(19) ?
    O1 C3 C2 . . 92.34(15) ?
    N1 C3 H3 . . 110.9 ?
    O1 C3 H3 . . 110.9 ?
    C2 C3 H3 . . 110.9 ?
    O2 C4 N1 . . 122.7(2) ?
    O2 C4 N2 . . 120.6(3) ?
    N1 C4 N2 . . 116.6(2) ?
    O3 C5 N2 . . 120.4(2) ?
    O3 C5 C2 . . 121.7(2) ?
    N2 C5 C2 . . 117.8(2) ?
    C7 C6 C11 . . 118.2(2) ?
    C7 C6 C1 . . 120.6(2) ?
    C11 C6 C1 . . 121.07(19) ?
    C8 C7 C6 . . 120.7(2) ?
    C8 C7 H7 . . 119.7 ?
    C6 C7 H7 . . 119.7 ?
    C9 C8 C7 . . 120.7(3) ?
    C9 C8 H8 . . 119.7 ?
    C7 C8 H8 . . 119.7 ?
    C8 C9 C10 . . 119.4(3) ?
    C8 C9 H9 . . 120.3 ?
    C10 C9 H9 . . 120.3 ?
    C11 C10 C9 . . 120.2(3) ?
    C11 C10 H10 . . 119.9 ?
    C9 C10 H10 . . 119.9 ?
    C10 C11 C6 . . 120.9(2) ?
    C10 C11 H11 . . 119.6 ?
    C6 C11 H11 . . 119.6 ?
    C13 C12 C17 . . 118.0(2) ?
    C13 C12 C1 . . 119.0(2) ?
    C17 C12 C1 . . 122.9(2) ?
    C14 C13 C12 . . 120.9(2) ?
    C14 C13 H13 . . 119.6 ?
    C12 C13 H13 . . 119.6 ?
    C15 C14 C13 . . 120.1(3) ?
    C15 C14 H14 . . 119.9 ?
    C13 C14 H14 . . 119.9 ?
    C14 C15 C16 . . 119.9(3) ?
    C14 C15 H15 . . 120.1 ?
    C16 C15 H15 . . 120.1 ?
    C15 C16 C17 . . 120.3(3) ?
    C15 C16 H16 . . 119.8 ?
    C17 C16 H16 . . 119.8 ?
    C16 C17 C12 . . 120.7(2) ?
    C16 C17 H17 . . 119.6 ?
    C12 C17 H17 . . 119.6 ?
    C2 C18 H18A . . 109.5 ?
    C2 C18 H18B . . 109.5 ?
    H18A C18 H18B . . 109.5 ?
    C2 C18 H18C . . 109.5 ?
    H18A C18 H18C . . 109.5 ?
    H18B C18 H18C . . 109.5 ?
    N1 C19 H19A . . 109.5 ?
    N1 C19 H19B . . 109.5 ?
    H19A C19 H19B . . 109.5 ?
    N1 C19 H19C . . 109.5 ?
    H19A C19 H19C . . 109.5 ?
    H19B C19 H19C . . 109.5 ?
    N2 C20 H20A . . 109.5 ?
    N2 C20 H20B . . 109.5 ?
    H20A C20 H20B . . 109.5 ?
    N2 C20 H20C . . 109.5 ?
    H20A C20 H20C . . 109.5 ?
    H20B C20 H20C . . 109.5 ?
loop_
    _geom_torsion_atom_site_label_1
    _geom_torsion_atom_site_label_2
    _geom_torsion_atom_site_label_3
    _geom_torsion_atom_site_label_4
    _geom_torsion_site_symmetry_1
    _geom_torsion_site_symmetry_2
    _geom_torsion_site_symmetry_3
    _geom_torsion_site_symmetry_4
    _geom_torsion
    _geom_torsion_publ_flag
    C3 O1 C1 C12 . . . . -131.48(18) ?
    C3 O1 C1 C6 . . . . 102.98(19) ?
    C3 O1 C1 C2 . . . . -10.39(16) ?
    O1 C1 C2 C5 . . . . -102.41(19) ?
    C12 C1 C2 C5 . . . . 10.5(3) ?
    C6 C1 C2 C5 . . . . 145.47(19) ?
    O1 C1 C2 C18 . . . . 127.57(19) ?
    C12 C1 C2 C18 . . . . -119.5(2) ?
    C6 C1 C2 C18 . . . . 15.5(3) ?
    O1 C1 C2 C3 . . . . 9.93(15) ?
    C12 C1 C2 C3 . . . . 122.9(2) ?
    C6 C1 C2 C3 . . . . -102.19(18) ?
    C4 N1 C3 O1 . . . . -72.4(3) ?
    C19 N1 C3 O1 . . . . 85.8(3) ?
    C4 N1 C3 C2 . . . . 33.3(3) ?
    C19 N1 C3 C2 . . . . -168.6(2) ?
    C1 O1 C3 N1 . . . . 132.30(19) ?
    C1 O1 C3 C2 . . . . 10.93(17) ?
    C5 C2 C3 N1 . . . . -15.1(3) ?
    C18 C2 C3 N1 . . . . 115.0(2) ?
    C1 C2 C3 N1 . . . . -127.2(2) ?
    C5 C2 C3 O1 . . . . 102.19(19) ?
    C18 C2 C3 O1 . . . . -127.7(2) ?
    C1 C2 C3 O1 . . . . -9.95(15) ?
    C3 N1 C4 O2 . . . . 160.5(2) ?
    C19 N1 C4 O2 . . . . 2.3(4) ?
    C3 N1 C4 N2 . . . . -22.0(3) ?
    C19 N1 C4 N2 . . . . 179.8(2) ?
    C5 N2 C4 O2 . . . . 169.6(2) ?
    C20 N2 C4 O2 . . . . 3.8(3) ?
    C5 N2 C4 N1 . . . . -7.9(3) ?
    C20 N2 C4 N1 . . . . -173.7(2) ?
    C4 N2 C5 O3 . . . . -157.9(2) ?
    C20 N2 C5 O3 . . . . 7.7(3) ?
    C4 N2 C5 C2 . . . . 24.4(3) ?
    C20 N2 C5 C2 . . . . -170.0(2) ?
    C18 C2 C5 O3 . . . . 37.6(3) ?
    C3 C2 C5 O3 . . . . 170.9(2) ?
    C1 C2 C5 O3 . . . . -95.8(3) ?
    C18 C2 C5 N2 . . . . -144.8(2) ?
    C3 C2 C5 N2 . . . . -11.4(3) ?
    C1 C2 C5 N2 . . . . 81.9(2) ?
    O1 C1 C6 C7 . . . . -6.9(3) ?
    C12 C1 C6 C7 . . . . -131.1(2) ?
    C2 C1 C6 C7 . . . . 91.0(2) ?
    O1 C1 C6 C11 . . . . 177.12(19) ?
    C12 C1 C6 C11 . . . . 53.0(3) ?
    C2 C1 C6 C11 . . . . -85.0(2) ?
    C11 C6 C7 C8 . . . . 0.7(4) ?
    C1 C6 C7 C8 . . . . -175.3(2) ?
    C6 C7 C8 C9 . . . . 0.3(4) ?
    C7 C8 C9 C10 . . . . -1.1(4) ?
    C8 C9 C10 C11 . . . . 0.7(4) ?
    C9 C10 C11 C6 . . . . 0.4(4) ?
    C7 C6 C11 C10 . . . . -1.1(3) ?
    C1 C6 C11 C10 . . . . 174.9(2) ?
    O1 C1 C12 C13 . . . . -27.7(3) ?
    C6 C1 C12 C13 . . . . 96.7(2) ?
    C2 C1 C12 C13 . . . . -128.7(2) ?
    O1 C1 C12 C17 . . . . 154.5(2) ?
    C6 C1 C12 C17 . . . . -81.1(3) ?
    C2 C1 C12 C17 . . . . 53.5(3) ?
    C17 C12 C13 C14 . . . . -0.8(4) ?
    C1 C12 C13 C14 . . . . -178.7(2) ?
    C12 C13 C14 C15 . . . . 0.0(4) ?
    C13 C14 C15 C16 . . . . 0.5(5) ?
    C14 C15 C16 C17 . . . . -0.1(5) ?
    C15 C16 C17 C12 . . . . -0.7(4) ?
    C13 C12 C17 C16 . . . . 1.2(4) ?
    C1 C12 C17 C16 . . . . 179.0(2) ?
loop_
    _geom_hbond_atom_site_label_D
    _geom_hbond_atom_site_label_H
    _geom_hbond_atom_site_label_A
    _geom_hbond_site_symmetry_A
    _geom_hbond_distance_DH
    _geom_hbond_distance_HA
    _geom_hbond_distance_DA
    _geom_hbond_angle_DHA
    _geom_hbond_publ_flag
    C3 H3 O2 2_745 0.98 2.53 3.431(3) 153 y
    C7 H7 O1 . 0.93 2.37 2.745(3) 104 y
    C8 H8 O1 2_645 0.93 2.59 3.513(3) 171 y
    C13 H13 O1 . 0.93 2.41 2.752(3) 101 y
    C17 H17 O3 . 0.93 2.55 3.040(3) 113 y
    C20 H20B O2 . 0.96 2.29 2.682(4) 104 y
data_global
_journal_date_recd_electronic     2008-01-23
_journal_date_accepted     2008-03-08
_journal_name_full     'Acta Crystallographica, Section E'
_journal_year     2008
_journal_volume     64
_journal_issue      5
_journal_page_first     o796
_journal_page_last     o796
_journal_paper_category     QO
_journal_coeditor_code     WN2239
_publ_contact_author_name     'Dr. Wen-Jian Tang'
_publ_contact_author_address
;
  School of Pharmacy
  Anhui Medical University
  Hefei 230032
  People's Republic of China
;
_publ_contact_author_email     tangwjster@gmail.com
_publ_contact_author_fax     '86 551 5167735'
_publ_contact_author_phone     '86 551 5161115'
_publ_section_title
;\
(<i>Z</i>)-1,3,4a-Trimethyl-5,5-diphenyl-6-oxa-1,3-diazabicyclo[4.2.0]octane-\
2,4-dione
;
loop_
    _publ_author_name
    _publ_author_address
    'Zhi-Cai Lin'
;
  School of Pharmacy
  Anhui Medical University
  Hefei 230032
  People's Republic of China
;
    'Jing-Bo Shi'
;
  School of Pharmacy
  Anhui Medical University
  Hefei 230032
  People's Republic of China
;
    'Wen-Jian Tang'
;
  School of Pharmacy
  Anhui Medical University
  Hefei 230032
  People's Republic of China
;
    'Jun Li'
;
  School of Pharmacy
  Anhui Medical University
  Hefei 230032
  People's Republic of China
;
