# Supplementary material for: (Z)-1,3,4a-Trimethyl-5,5-diphenyl-6-oxa-1,3-diaza­bicyclo­[4.2.0]octane-2,4-dione
Source: Acta Crystallogr Sect E Struct Rep Online. 2008 Apr 4;64(Pt 5):o796. doi: 10.1107/S1600536808006557 (PMC2961230; doi:10.1107/S1600536808006557)
Supplement: Supplementary file 2 [file e-64-0o796-Isup2.hkl]

# 
# h,k,l, Fc-squared, Fo-squared, sigma(Fo-squared) and status flag 
# 
data_I
_shelx_title ' 071207d in P2(1)/n' 
_shelx_refln_list_code          4 
_shelx_F_calc_maximum      149.79 
_exptl_crystal_F_000       712.00 
_reflns_d_resolution_high  0.8406 
 
loop_ 
 _symmetry_equiv_pos_as_xyz 
 'x, y, z' 
 '-x+1/2, y+1/2, -z+1/2' 
 '-x, -y, -z' 
 'x-1/2, -y-1/2, z-1/2' 
 
_cell_length_a     8.1341 
_cell_length_b     9.1004 
_cell_length_c    23.4845 
_cell_angle_alpha  90.000 
_cell_angle_beta   97.334 
_cell_angle_gamma  90.000 
 
_shelx_F_squared_multiplier     1.000 
 
loop_ 
 _refln_index_h 
 _refln_index_k 
 _refln_index_l 
 _refln_F_squared_calc 
 _refln_F_squared_meas 
 _refln_F_squared_sigma 
 _refln_observed_status 
   2   0   0     4726.02     4603.58     49.77 o 
   4   0   0      146.95      124.87      9.12 o 
   6   0   0      274.99      265.64     15.63 o 
   8   0   0        4.05        0.36      8.23 o 
   1   1   0     1147.05     1150.77     18.97 o 
   2   1   0    22435.91    22154.39    243.67 o 
   3   1   0     2253.85     2298.06     34.70 o 
   4   1   0       12.98       12.48      3.92 o 
   5   1   0     1249.91     1282.43     31.89 o 
   6   1   0      142.20      138.11     18.30 o 
   7   1   0       21.45       16.57      5.24 o 
   8   1   0       39.72       37.95      6.56 o 
   0   2   0      686.62      622.27     18.79 o 
   1   2   0    15933.86    14982.96     77.92 o 
   2   2   0     8310.13     8665.11     56.89 o 
   3   2   0     3096.06     3249.96     22.04 o 
   4   2   0      276.36      274.83      5.92 o 
   5   2   0      275.59      239.07      6.13 o 
   6   2   0      238.27      237.33      6.77 o 
   7   2   0      144.16      164.36     10.39 o 
   8   2   0       13.73       16.08      5.85 o 
   9   2   0       11.13       -6.29      9.41 o 
   1   3   0      403.36      390.19     14.83 o 
   2   3   0      286.57      312.00      4.64 o 
   3   3   0        0.18       -1.44      1.88 o 
   4   3   0       27.08       30.21      4.48 o 
   5   3   0       20.92       27.60      6.66 o 
   6   3   0      170.26      160.93      9.79 o 
   7   3   0       10.17       10.90      5.14 o 
   8   3   0       38.99       32.19      8.33 o 
   9   3   0        0.30       -3.73      9.91 o 
   0   4   0      504.19      552.78     12.30 o 
   1   4   0     1607.43     1531.10     21.66 o 
   2   4   0       52.34       64.19      5.26 o 
   3   4   0      439.28      477.12     10.74 o 
   4   4   0       96.86      104.49      7.41 o 
   5   4   0       93.73      110.05      8.50 o 
   6   4   0      206.93      200.95      9.10 o 
   7   4   0        4.51        1.12      5.03 o 
   8   4   0       85.34      109.24     13.01 o 
   1   5   0      285.68      259.64      8.24 o 
   2   5   0       29.76       35.54      5.89 o 
   3   5   0        6.13        1.64      3.41 o 
   4   5   0        0.05        6.79      4.15 o 
   5   5   0      354.41      359.30     11.76 o 
   6   5   0       58.68       64.05      7.92 o 
   7   5   0        0.64       -0.65      6.55 o 
   8   5   0       15.54        8.47      8.11 o 
   0   6   0        3.67       -3.42      3.98 o 
   1   6   0      150.21      161.67      7.61 o 
   2   6   0        6.59        3.63      3.93 o 
   3   6   0       48.83       53.44      6.65 o 
   4   6   0       33.96       50.17      7.11 o 
   5   6   0      116.61      145.54     10.43 o 
   6   6   0       66.57       82.19     11.28 o 
   7   6   0        8.19       -1.53      7.75 o 
   1   7   0        0.69        0.62      4.70 o 
   2   7   0        5.93       10.16      8.00 o 
   3   7   0      261.60      257.15     10.47 o 
   4   7   0      161.32      168.55      9.02 o 
   5   7   0        0.81        0.71      4.86 o 
   6   7   0       14.74        3.65      6.17 o 
   7   7   0       15.07        7.73      8.77 o 
   0   8   0      124.27      137.11     17.80 o 
   1   8   0      119.30      150.99     10.85 o 
   2   8   0       68.80       75.94      8.58 o 
   3   8   0       41.52       49.81      7.65 o 
   4   8   0        4.42        0.02      5.44 o 
   5   8   0        3.71       -2.26      5.60 o 
   6   8   0        2.69        2.38      8.19 o 
   1   9   0      136.53      157.48     22.27 o 
   2   9   0       13.10        9.72      6.33 o 
   3   9   0       51.63       45.74     10.65 o 
   4   9   0        8.49        3.58      6.28 o 
   5   9   0       14.89       16.79     10.33 o 
   0  10   0       50.56       42.10     14.48 o 
   1  10   0        6.20       14.21      8.54 o 
   2  10   0        7.36        5.96      6.63 o 
   3  10   0        1.20       -6.08      5.57 o 
  -7   0   1       10.53        9.41      8.39 o 
  -5   0   1       29.45        6.09      5.81 o 
  -3   0   1     2138.20     1987.06     32.42 o 
  -1   0   1     3501.88     3417.06     36.24 o 
   1   0   1      953.97      986.60     13.17 o 
   3   0   1     5599.29     5653.76     62.42 o 
   5   0   1       22.55       14.14      6.61 o 
   7   0   1       40.30       21.40      9.30 o 
  -9   1   1       27.99       44.07     13.73 o 
  -8   1   1        2.94        2.23      4.35 o 
  -7   1   1       63.71       54.85     10.93 o 
  -6   1   1        5.25        5.63      5.13 o 
  -5   1   1       67.03       72.58     18.97 o 
  -4   1   1       58.56       53.52      6.10 o 
  -3   1   1      225.57      247.20      6.40 o 
  -2   1   1     4205.84     4244.74     34.89 o 
  -1   1   1      159.71      132.02      2.84 o 
   0   1   1    10008.22     9438.42     91.98 o 
   1   1   1     1647.35     1660.12     13.32 o 
   2   1   1       25.04       18.30      2.29 o 
   3   1   1      166.71      169.51      4.99 o 
   4   1   1       25.88       19.02      3.28 o 
   5   1   1      115.86      101.56      6.15 o 
   6   1   1       14.15       12.81      4.36 o 
   7   1   1      122.50      122.18      7.60 o 
   8   1   1        3.08        3.36      6.72 o 
   9   1   1        0.04        1.20      9.86 o 
  -9   2   1        2.98        1.76      8.06 o 
  -8   2   1        0.41       -1.75      4.16 o 
  -7   2   1      235.64      224.91      8.41 o 
  -6   2   1       80.03      103.06      6.98 o 
  -5   2   1       74.24       83.84      5.79 o 
  -4   2   1     1555.26     1603.88     17.30 o 
  -3   2   1      774.10      816.75     10.51 o 
  -2   2   1      337.10      329.95      6.85 o 
  -1   2   1     1183.58     1146.13     11.66 o 
   0   2   1      272.53      266.32      4.50 o 
   1   2   1     3335.79     3261.18     19.01 o 
   2   2   1       77.59       82.47      6.15 o 
   3   2   1      292.10      289.37      9.95 o 
   4   2   1      834.89      851.63     11.17 o 
   5   2   1      715.88      660.46      9.82 o 
   6   2   1        0.11       -1.39      2.70 o 
   7   2   1       84.29       82.44      6.82 o 
   8   2   1        9.06       13.54      7.10 o 
   9   2   1       30.99       50.26     14.54 o 
  -9   3   1       31.59       37.80     10.37 o 
  -8   3   1        2.36        1.78      5.27 o 
  -7   3   1      102.72      101.39      8.83 o 
  -6   3   1       21.03       13.88      4.98 o 
  -5   3   1      662.10      645.54     22.69 o 
  -4   3   1      798.16      793.99     17.32 o 
  -3   3   1      236.15      291.30      7.88 o 
  -2   3   1      103.28       76.66      4.21 o 
  -1   3   1        2.49       10.98      3.65 o 
   0   3   1      805.97      762.08      9.01 o 
   1   3   1     4294.21     4369.79     25.44 o 
   2   3   1      405.52      403.51      8.89 o 
   3   3   1       84.60       85.58      3.62 o 
   4   3   1      258.40      269.70      6.39 o 
   5   3   1      176.97      172.21      7.49 o 
   6   3   1        4.91        2.65      4.38 o 
   7   3   1        4.92        4.16      4.69 o 
   8   3   1        2.91       -2.45     11.32 o 
   9   3   1        2.22        0.16     10.41 o 
  -8   4   1        9.08        4.76      7.07 o 
  -7   4   1        1.58       -5.63      4.57 o 
  -6   4   1       73.82       62.29      7.83 o 
  -5   4   1        9.97        6.06      4.48 o 
  -4   4   1       39.65       62.56      6.55 o 
  -3   4   1      792.60      809.79     13.99 o 
  -2   4   1      158.13      136.47      8.00 o 
  -1   4   1      118.37      110.92      5.07 o 
   0   4   1     1436.34     1463.96     14.57 o 
   1   4   1       38.28       35.36      3.18 o 
   2   4   1     1318.86     1308.34     12.39 o 
   3   4   1     1291.53     1270.35     19.45 o 
   4   4   1       88.13       82.58      6.63 o 
   5   4   1      293.98      278.76      9.80 o 
   6   4   1       37.99       42.10     12.19 o 
   7   4   1       22.92       24.69      8.30 o 
   8   4   1        2.20       -1.73      7.01 o 
  -8   5   1        0.41        3.09      7.86 o 
  -7   5   1        0.70       -6.97      4.84 o 
  -6   5   1       24.85       14.78      5.46 o 
  -5   5   1       18.64       11.25      5.80 o 
  -4   5   1      640.99      608.00     24.21 o 
  -3   5   1       37.92       48.38      5.77 o 
  -2   5   1      566.48      566.17     12.00 o 
  -1   5   1      155.55      158.02      6.63 o 
   0   5   1        0.18       -1.87      2.45 o 
   1   5   1       33.18       37.10      4.70 o 
   2   5   1       37.88       42.97      5.22 o 
   3   5   1      269.56      270.34      8.99 o 
   4   5   1      395.20      388.36     11.23 o 
   5   5   1        0.79       -0.12      4.46 o 
   6   5   1        4.78       -0.03      4.76 o 
   7   5   1       71.63       75.75     13.38 o 
   8   5   1       48.14       69.35     11.28 o 
  -8   6   1        0.93       -3.82      7.99 o 
  -7   6   1       79.94       77.62     11.68 o 
  -6   6   1        0.96       -1.05      4.81 o 
  -5   6   1       25.61       21.43      6.03 o 
  -4   6   1      349.44      350.31     11.78 o 
  -3   6   1      790.84      737.13     15.62 o 
  -2   6   1       14.22       14.47      4.59 o 
  -1   6   1       37.45       39.04      5.47 o 
   0   6   1        3.21        1.74      3.57 o 
   1   6   1       22.55       18.31      4.64 o 
   2   6   1      476.03      454.64     11.82 o 
   3   6   1        2.72       -1.44      3.88 o 
   4   6   1       73.98       88.83     10.97 o 
   5   6   1       34.75       31.39      7.32 o 
   6   6   1        2.19        3.56      5.68 o 
   7   6   1       28.42       11.00      8.18 o 
  -7   7   1        0.37        4.95      8.22 o 
  -6   7   1       25.94       15.15      6.82 o 
  -5   7   1        6.88        7.63      5.40 o 
  -4   7   1       21.21       15.35      5.87 o 
  -3   7   1        5.38        8.48      5.44 o 
  -2   7   1      950.44      915.27     18.02 o 
  -1   7   1      378.35      376.69     11.61 o 
   0   7   1      225.26      205.34     10.83 o 
   1   7   1       33.95       49.22      6.85 o 
   2   7   1       29.94       28.09      8.23 o 
   3   7   1       70.93       63.05      7.60 o 
   4   7   1        3.56        5.32      5.13 o 
   5   7   1      145.97      146.36     20.01 o 
   6   7   1      106.08      108.93     31.31 o 
   7   7   1       20.36       14.81      9.55 o 
  -6   8   1       11.15        3.57      6.78 o 
  -5   8   1       31.42       18.14      7.26 o 
  -4   8   1        5.04       -2.38      5.39 o 
  -3   8   1        4.41        2.18      5.31 o 
  -2   8   1        7.01        2.11      5.07 o 
  -1   8   1        1.82        4.27      5.34 o 
   0   8   1      158.10      160.06     15.00 o 
   1   8   1      452.44      438.59     23.27 o 
   2   8   1        3.86        0.35      5.27 o 
   3   8   1      740.16      694.16     17.26 o 
   4   8   1        6.39        3.07      5.39 o 
   5   8   1        3.77       -8.91      7.23 o 
   6   8   1       10.16       -0.73      9.02 o 
  -5   9   1        4.14       -7.81      6.44 o 
  -4   9   1       12.20        2.42      5.75 o 
  -3   9   1       71.08       80.61      9.41 o 
  -2   9   1       82.28       93.19     13.92 o 
  -1   9   1       63.65       72.86     13.40 o 
   0   9   1        6.81       13.45      7.35 o 
   1   9   1      154.06      184.41     12.27 o 
   2   9   1        2.93        7.28      5.77 o 
   3   9   1        6.98        4.89      6.06 o 
   4   9   1        1.35       -2.18      6.03 o 
   5   9   1       44.94       63.97     12.59 o 
  -3  10   1        4.63       -7.86      6.11 o 
  -2  10   1        9.30       -7.09     17.82 o 
  -1  10   1       12.01        0.60      7.80 o 
   0  10   1       28.50       17.26     14.16 o 
   1  10   1        2.99       -6.10      7.59 o 
   2  10   1       42.37       30.75      7.90 o 
   3  10   1        9.78        3.41      6.63 o 
  -8   0   2        0.35       -6.79      7.13 o 
  -6   0   2      459.62      470.61     21.38 o 
  -4   0   2       45.83       47.82      8.23 o 
  -2   0   2     4162.29     4499.22     51.13 o 
   0   0   2     1014.85     1035.31     14.21 o 
   2   0   2        3.48        4.89      2.76 o 
   4   0   2     1957.91     2109.38     35.29 o 
   6   0   2      193.66      203.05     13.39 o 
   8   0   2       81.25      102.59     17.49 o 
  -9   1   2       89.18      127.86     14.03 o 
  -8   1   2        0.08       -0.73      4.24 o 
  -7   1   2       29.81       33.91      8.66 o 
  -6   1   2        5.86        8.57      4.12 o 
  -5   1   2       20.89       18.14      4.30 o 
  -4   1   2     1662.86     1680.41     23.42 o 
  -3   1   2     2018.45     1973.79     29.39 o 
  -2   1   2     7251.94     7145.49    168.83 o 
  -1   1   2     1023.59      941.54      8.78 o 
   0   1   2     6566.17     6357.67     34.75 o 
   1   1   2     2444.35     2443.06     21.35 o 
   2   1   2     2087.00     2084.87     20.15 o 
   3   1   2      292.91      299.86      5.43 o 
   4   1   2      529.84      511.64      8.20 o 
   5   1   2      148.39      134.68      5.08 o 
   6   1   2      365.22      370.51      8.77 o 
   7   1   2      118.88      139.07      8.09 o 
   9   1   2       11.29       13.62      7.93 o 
  -9   2   2        3.60       -0.66      7.92 o 
  -8   2   2        0.49       -6.21      4.14 o 
  -7   2   2       17.36       15.14      4.67 o 
  -6   2   2       27.05       33.49      7.23 o 
  -5   2   2        0.04       -3.53      2.60 o 
  -4   2   2       59.94       71.07      4.97 o 
  -3   2   2       39.01       44.74      3.59 o 
  -2   2   2     6784.95     6772.75     52.06 o 
  -1   2   2     3785.86     3570.86     21.53 o 
   0   2   2      168.86      135.41      3.99 o 
   1   2   2     1205.49     1250.17     12.17 o 
   2   2   2     3543.23     3510.55     27.23 o 
   3   2   2      284.12      306.79      7.27 o 
   4   2   2      228.27      210.21      5.71 o 
   5   2   2       50.58       56.61      4.80 o 
   6   2   2      126.64      128.83      6.83 o 
   7   2   2      229.66      204.64     11.31 o 
   8   2   2      234.76      220.33     19.23 o 
   9   2   2        3.84        0.84     10.41 o 
  -9   3   2        2.16       10.99     10.77 o 
  -8   3   2       10.01        8.00      5.85 o 
  -7   3   2       60.31       72.78     10.24 o 
  -6   3   2        6.51        3.95      4.30 o 
  -5   3   2      266.07      266.79      9.18 o 
  -4   3   2      947.25      922.82     11.15 o 
  -3   3   2     2990.53     3111.62     27.89 o 
  -2   3   2       55.66       66.10      4.67 o 
  -1   3   2      555.61      597.03     11.93 o 
   0   3   2        0.16       -0.15      1.57 o 
   1   3   2       45.63       45.45      3.94 o 
   2   3   2     1505.59     1528.79     14.40 o 
   3   3   2      120.11      134.20      4.28 o 
   4   3   2      168.83      173.04      5.43 o 
   5   3   2        1.60        2.05      2.98 o 
   6   3   2       19.88       21.55      5.28 o 
   7   3   2       26.75       37.88      8.47 o 
   8   3   2        4.46       -9.60      6.40 o 
   9   3   2        2.68       -5.00     10.23 o 
  -8   4   2        2.52       -2.97      5.55 o 
  -7   4   2      107.70      153.72     10.85 o 
  -6   4   2       15.73       10.62      4.88 o 
  -5   4   2      646.52      626.07     15.80 o 
  -4   4   2      138.93      134.05      7.72 o 
  -3   4   2     2335.65     2450.70     25.65 o 
  -2   4   2      241.58      208.43     12.99 o 
  -1   4   2       13.65        7.08      2.93 o 
   0   4   2       53.11       74.05      3.95 o 
   1   4   2      535.59      531.82      8.55 o 
   2   4   2        1.98       -1.58      2.22 o 
   3   4   2       75.70       81.32      5.57 o 
   4   4   2       36.20       50.21      5.62 o 
   5   4   2        2.37       -0.80      3.65 o 
   6   4   2       87.42      102.99      8.87 o 
   7   4   2       14.12        6.34      6.44 o 
   8   4   2       39.49       63.22     10.44 o 
  -8   5   2        6.70        5.55      7.80 o 
  -7   5   2       30.20       24.30      6.64 o 
  -6   5   2      397.45      355.69     12.59 o 
  -5   5   2      127.53      134.33     10.22 o 
  -4   5   2       73.03       88.14      7.48 o 
  -3   5   2      227.00      214.89      8.30 o 
  -2   5   2      278.52      283.69      8.74 o 
  -1   5   2      293.33      319.16      8.89 o 
   0   5   2      123.29      135.11      6.09 o 
   1   5   2        1.14       -2.14      2.17 o 
   2   5   2      478.84      485.48      8.27 o 
   3   5   2       89.67       97.18      7.16 o 
   4   5   2        0.11        0.44      3.60 o 
   5   5   2      188.61      187.43      8.78 o 
   6   5   2       14.84       17.46      5.57 o 
   7   5   2       25.67       25.69      8.61 o 
   8   5   2        0.77       -7.07      7.31 o 
  -8   6   2        0.22        6.12      8.75 o 
  -7   6   2       76.21       69.40      9.34 o 
  -6   6   2      174.45      171.42     10.82 o 
  -5   6   2       33.35       29.58      6.52 o 
  -4   6   2     3176.11     3117.44     77.89 o 
  -3   6   2       76.36       89.46      8.04 o 
  -2   6   2      237.74      243.20      9.14 o 
  -1   6   2      597.12      589.62     13.14 o 
   0   6   2       17.39        7.77      3.91 o 
   1   6   2       19.08       19.47      4.67 o 
   2   6   2        0.13        0.49      3.92 o 
   3   6   2       67.53       62.09      6.82 o 
   4   6   2      199.79      189.95      8.79 o 
   5   6   2       55.38       41.79      6.87 o 
   6   6   2        3.04       -6.29      6.50 o 
   7   6   2       33.12       37.68      9.82 o 
  -7   7   2        0.38       -8.53      5.69 o 
  -6   7   2       10.18       12.47      6.74 o 
  -5   7   2       98.64      104.89     10.77 o 
  -4   7   2      122.59      129.12     17.88 o 
  -3   7   2      610.01      611.69     15.47 o 
  -2   7   2      191.69      186.80      8.98 o 
  -1   7   2       46.67       41.72      7.85 o 
   0   7   2      228.23      218.61     14.36 o 
   1   7   2      525.85      514.06     13.34 o 
   2   7   2       85.86       78.64      8.07 o 
   3   7   2       60.52       60.75      7.55 o 
   4   7   2       10.63        8.68      5.27 o 
   5   7   2        2.38       -0.85      8.90 o 
   6   7   2       30.41       20.01      9.21 o 
   7   7   2        1.96       -3.02      8.36 o 
  -6   8   2        0.05       -5.55      6.11 o 
  -5   8   2       34.40       34.42      7.76 o 
  -4   8   2       55.92       52.27      8.19 o 
  -3   8   2       86.73       84.25      9.21 o 
  -2   8   2      183.42      175.46      9.31 o 
  -1   8   2       98.42      131.85     23.01 o 
   0   8   2       69.07       58.83     10.08 o 
   1   8   2      357.83      359.31     12.33 o 
   2   8   2       98.09       97.60     10.79 o 
   3   8   2        9.21       13.52      5.83 o 
   4   8   2       27.44       34.24      7.21 o 
   5   8   2        4.79       -2.30      8.06 o 
   6   8   2        0.48        3.06      8.62 o 
  -5   9   2        1.85       -7.68      6.14 o 
  -4   9   2       31.61       30.91      7.89 o 
  -3   9   2       23.18       12.72      9.44 o 
  -2   9   2       62.76       59.38      8.25 o 
  -1   9   2       40.01       35.25     16.60 o 
   0   9   2       26.94       22.18      8.77 o 
   1   9   2       30.86       33.01      7.22 o 
   2   9   2       45.36       46.25      8.11 o 
   3   9   2        2.49        7.91      6.05 o 
   4   9   2        0.10       -5.61      5.42 o 
   5   9   2        7.76        6.29      9.23 o 
  -3  10   2        7.76        1.48      6.10 o 
  -2  10   2       13.12        6.22      8.14 o 
  -1  10   2        0.04       -1.99      8.32 o 
   0  10   2        2.86       -4.01      7.01 o 
   1  10   2       30.19       51.78     11.86 o 
   2  10   2       44.26       43.04      8.32 o 
   3  10   2        3.00        2.95      6.64 o 
  -9   0   3       48.02       44.93     14.61 o 
  -7   0   3        5.53       -5.68      7.90 o 
  -5   0   3      767.04      735.89     24.46 o 
  -3   0   3      128.41      118.42      8.39 o 
  -1   0   3     6006.80     5680.79     40.18 o 
   1   0   3     5856.58     5853.43     60.00 o 
   3   0   3     1868.98     1853.22     33.14 o 
   5   0   3      200.36      221.98      9.14 o 
   7   0   3      109.55      107.95     15.45 o 
  -9   1   3       37.89       51.21      8.83 o 
  -8   1   3       21.46       18.07      9.84 o 
  -7   1   3       47.72       33.62      5.74 o 
  -6   1   3     1563.10     1493.23     50.45 o 
  -5   1   3      257.82      260.66      8.41 o 
  -4   1   3     2502.64     2519.24     24.74 o 
  -3   1   3     1101.69     1112.80     14.90 o 
  -2   1   3     5999.09     5728.03     39.86 o 
  -1   1   3     7721.13     7349.36     75.55 o 
   0   1   3    13778.89    12855.34    125.93 o 
   1   1   3        8.62        1.19      2.70 o 
   2   1   3     5469.58     5829.77     34.14 o 
   3   1   3      360.26      327.40      6.43 o 
   4   1   3      184.79      192.11      5.16 o 
   5   1   3        0.15       -1.11      2.87 o 
   6   1   3       10.86        8.53      3.44 o 
   7   1   3      137.73      143.14      9.00 o 
   8   1   3      252.77      233.31     20.00 o 
   9   1   3        9.55        4.74      7.99 o 
  -9   2   3        1.40       -6.37      6.10 o 
  -8   2   3        0.01       -0.97      4.42 o 
  -7   2   3      181.63      165.03      7.52 o 
  -6   2   3      344.66      315.68     15.50 o 
  -5   2   3        0.80        1.00      2.97 o 
  -4   2   3      259.43      290.28      7.22 o 
  -3   2   3     1002.31      968.98     11.69 o 
  -2   2   3     6981.75     6752.15     33.06 o 
  -1   2   3    16937.45    16144.20     60.84 o 
   0   2   3     3118.94     3048.07     16.49 o 
   1   2   3      407.53      381.13      5.34 o 
   2   2   3       82.71       84.86      4.97 o 
   3   2   3     1647.26     1831.92     15.48 o 
   4   2   3      523.39      530.07     10.49 o 
   5   2   3      233.65      219.63      6.57 o 
   6   2   3       19.33       18.31      4.08 o 
   7   2   3       57.47       67.32      9.65 o 
   8   2   3       36.23       28.71     12.80 o 
   9   2   3        4.33        2.89      7.62 o 
  -9   3   3        1.02       -5.95     10.86 o 
  -8   3   3       92.96      118.85     10.08 o 
  -7   3   3      164.60      182.65     10.11 o 
  -6   3   3      187.19      168.82      7.23 o 
  -5   3   3       67.50       74.33      5.76 o 
  -4   3   3       87.12       94.03      6.76 o 
  -3   3   3     6809.94     6906.07     70.61 o 
  -2   3   3      100.74       81.38      4.65 o 
  -1   3   3       31.25       29.12      1.91 o 
   0   3   3      177.10      155.72      4.09 o 
   1   3   3       34.00       23.49      2.43 o 
   2   3   3        2.82       -0.40      1.69 o 
   3   3   3       39.90       37.76      3.34 o 
   4   3   3      562.66      575.07      9.45 o 
   5   3   3       78.36       95.26      5.42 o 
   6   3   3       80.44       91.80      7.62 o 
   7   3   3        0.71       -7.84      5.23 o 
   8   3   3       47.62       37.01     14.45 o 
   9   3   3        6.04        6.63     11.22 o 
  -8   4   3        4.61        2.76      5.71 o 
  -7   4   3        7.89        1.70      4.88 o 
  -6   4   3       20.29       22.12      5.91 o 
  -5   4   3       56.30       52.13      9.65 o 
  -4   4   3        7.75        8.84      3.85 o 
  -3   4   3     1170.75     1166.31     17.01 o 
  -2   4   3      450.58      480.27     10.19 o 
  -1   4   3      738.40      789.06     10.29 o 
   0   4   3       16.14       18.65      2.87 o 
   1   4   3     3100.81     3102.78     27.03 o 
   2   4   3      628.77      737.47      9.67 o 
   3   4   3      374.05      362.20      7.12 o 
   4   4   3       31.96       37.05      7.24 o 
   5   4   3        2.50       -0.04      3.89 o 
   6   4   3      114.02      140.51     14.76 o 
   7   4   3       59.63       78.54     10.83 o 
   8   4   3       22.13       10.54     11.31 o 
  -8   5   3       32.31       23.00      7.45 o 
  -7   5   3        9.99        5.10      5.72 o 
  -6   5   3        0.01        5.29      5.10 o 
  -5   5   3      156.66      171.04      9.27 o 
  -4   5   3      205.43      215.06     10.99 o 
  -3   5   3      366.84      342.40     10.10 o 
  -2   5   3       14.76        6.14      4.21 o 
  -1   5   3      933.20      892.19     14.67 o 
   0   5   3      143.79      133.53      5.26 o 
   1   5   3      462.18      461.30      9.13 o 
   2   5   3       53.76       43.13      4.25 o 
   3   5   3      146.40      145.09      6.87 o 
   4   5   3        7.36        4.29      4.21 o 
   5   5   3       16.37        4.17      6.71 o 
   6   5   3       11.59        8.55      6.65 o 
   7   5   3        1.71       -3.43      6.64 o 
   8   5   3        0.01       -7.24      9.43 o 
  -8   6   3        1.71       -6.17      8.38 o 
  -7   6   3        0.09        1.13      5.90 o 
  -6   6   3        2.34        4.21      5.39 o 
  -5   6   3       12.00        5.86      5.11 o 
  -4   6   3       15.21       39.90      6.66 o 
  -3   6   3      382.60      377.12     11.63 o 
  -2   6   3       93.29       94.01      7.58 o 
  -1   6   3      116.48      114.08      7.95 o 
   0   6   3       13.53       16.70      4.69 o 
   1   6   3       17.41        7.78      3.10 o 
   2   6   3      110.09      122.56      7.77 o 
   3   6   3      110.73      108.63      8.04 o 
   4   6   3        1.60       -2.99      4.14 o 
   5   6   3       50.64       51.46      7.19 o 
   6   6   3       10.49        5.77      7.35 o 
   7   6   3       38.08       28.97      9.47 o 
  -7   7   3       14.56       16.86     12.40 o 
  -6   7   3       94.44      114.47     11.56 o 
  -5   7   3        7.78        2.84      5.28 o 
  -4   7   3       92.90       96.20     10.29 o 
  -3   7   3      107.79      129.01     10.13 o 
  -2   7   3        4.02        2.91      4.56 o 
  -1   7   3        4.21        0.26      5.57 o 
   0   7   3       10.53       16.53      5.24 o 
   1   7   3      125.32      132.65      9.37 o 
   2   7   3       48.63       29.38      6.16 o 
   3   7   3        8.35       -1.36      4.66 o 
   4   7   3       19.24        8.70      5.73 o 
   5   7   3        0.48       -3.30      7.17 o 
   6   7   3        6.74       -0.23      8.10 o 
   7   7   3       17.31       18.20      9.88 o 
  -6   8   3        1.10       -4.63      9.25 o 
  -5   8   3        2.94        3.84      6.34 o 
  -4   8   3        0.33        0.02      5.41 o 
  -3   8   3       40.15       38.40      7.42 o 
  -2   8   3      258.68      254.78     10.85 o 
  -1   8   3      351.28      346.54     14.81 o 
   0   8   3      376.59      352.86     12.56 o 
   1   8   3       11.25        5.71      6.50 o 
   2   8   3        3.56       -0.21      5.04 o 
   3   8   3        0.24        2.60      5.01 o 
   4   8   3       35.59       33.01      7.35 o 
   5   8   3        5.89      -10.97      7.31 o 
   6   8   3        4.21       -4.48      8.76 o 
  -5   9   3        4.85       -9.33      6.22 o 
  -4   9   3        0.63       -1.51      6.28 o 
  -3   9   3        3.68       -5.54      5.57 o 
  -2   9   3       38.69       33.28      9.09 o 
  -1   9   3        0.11       -7.47      6.32 o 
   0   9   3      121.03      138.83     13.74 o 
   1   9   3       23.97       31.57      7.27 o 
   2   9   3        0.01        1.64      5.80 o 
   3   9   3       51.44       57.67      8.48 o 
   4   9   3        3.81        1.08      5.99 o 
   5   9   3        0.94        5.15      9.60 o 
  -3  10   3        0.01       -4.03      9.37 o 
  -2  10   3       33.24       45.48      9.97 o 
  -1  10   3        1.80       -1.42      8.38 o 
   0  10   3       32.08       32.31      9.51 o 
   1  10   3       76.93       69.27      9.46 o 
   2  10   3       11.94        6.05      6.54 o 
   3  10   3       24.95       36.77      8.37 o 
  -8   0   4      218.53      222.80     18.59 o 
  -6   0   4      770.09      746.12     27.33 o 
  -4   0   4        0.47       -5.33      3.55 o 
  -2   0   4       23.34       12.23      2.81 o 
   0   0   4    19053.84    17140.66    111.34 o 
   2   0   4      179.25      166.26      3.45 o 
   4   0   4       50.48       43.26      5.04 o 
   6   0   4      340.62      312.28     11.78 o 
   8   0   4      345.29      375.50     23.91 o 
  -9   1   4        7.63        5.06      6.68 o 
  -8   1   4        5.29       -0.06      6.48 o 
  -7   1   4      222.93      203.06      9.10 o 
  -6   1   4        0.28        4.03      4.17 o 
  -5   1   4      659.37      647.31     13.06 o 
  -4   1   4      506.20      531.93     20.57 o 
  -3   1   4      377.13      350.34      7.57 o 
  -2   1   4     7803.18     7814.95     41.95 o 
  -1   1   4      120.47      115.60      2.09 o 
   0   1   4        3.50        9.01      1.22 o 
   1   1   4     4180.08     4156.83     22.85 o 
   2   1   4      209.89      221.57      4.01 o 
   3   1   4      321.74      299.97      6.13 o 
   4   1   4     1234.19     1318.30     15.24 o 
   5   1   4        1.55        1.38      2.56 o 
   6   1   4       14.14       13.00      3.40 o 
   7   1   4        0.14       -4.26      5.18 o 
   8   1   4        8.39       15.72     11.81 o 
   9   1   4       25.18       31.74     13.23 o 
  -9   2   4       47.12       51.52      9.15 o 
  -8   2   4       80.90       78.77     11.22 o 
  -7   2   4      145.37      158.72     10.23 o 
  -6   2   4       35.48       48.97      5.56 o 
  -5   2   4       55.61       58.01      5.08 o 
  -4   2   4      187.97      184.02      7.98 o 
  -3   2   4     3686.06     3632.46     25.59 o 
  -2   2   4      141.10      161.04      3.29 o 
  -1   2   4      213.69      220.39      3.42 o 
   0   2   4      529.26      494.71      5.47 o 
   1   2   4        0.04       -1.21      1.22 o 
   2   2   4      103.52      122.77      3.52 o 
   3   2   4      754.95      790.90      9.69 o 
   4   2   4       99.30      100.42      4.72 o 
   5   2   4       56.01       78.47      7.45 o 
   6   2   4      623.44      611.23     13.67 o 
   7   2   4        3.09       -1.29      8.10 o 
   8   2   4        8.14       10.76      9.46 o 
   9   2   4       36.52       57.70     11.35 o 
  -9   3   4        3.56       -4.55      7.13 o 
  -8   3   4       98.60      127.55     16.26 o 
  -7   3   4      105.41      117.66      9.10 o 
  -6   3   4        0.52       -4.81      3.27 o 
  -5   3   4      181.81      165.07      6.56 o 
  -4   3   4      196.07      171.07      6.05 o 
  -3   3   4      678.99      695.95     16.20 o 
  -2   3   4      566.29      572.08      8.99 o 
  -1   3   4        6.71        5.36      1.45 o 
   0   3   4      156.10      183.83      8.32 o 
   1   3   4      506.07      529.95      7.31 o 
   2   3   4      630.54      613.99      8.29 o 
   3   3   4      316.99      327.82      6.66 o 
   4   3   4      405.77      416.41      8.19 o 
   5   3   4        0.88       -0.39      2.84 o 
   6   3   4        0.64       -3.30      5.17 o 
   7   3   4        1.59       -6.22      5.46 o 
   8   3   4       91.24       77.32     16.92 o 
  -8   4   4      132.53      114.63     10.64 o 
  -7   4   4        6.36        6.46      6.89 o 
  -6   4   4       24.36       23.88      5.98 o 
  -5   4   4       27.11       28.23      5.59 o 
  -4   4   4       13.06       15.63      4.38 o 
  -3   4   4       17.47       22.91      5.45 o 
  -2   4   4      426.65      459.09     10.19 o 
  -1   4   4      514.44      538.87      6.74 o 
   0   4   4      652.02      685.47      9.63 o 
   1   4   4      215.46      222.63      5.50 o 
   2   4   4     2096.52     2152.79     18.16 o 
   3   4   4      131.25      120.21      4.54 o 
   4   4   4      178.53      171.98      9.30 o 
   5   4   4        2.42        0.39      3.84 o 
   6   4   4        3.12       -3.53      5.57 o 
   7   4   4       31.09       25.64      8.14 o 
   8   4   4        0.74       11.06     10.93 o 
  -8   5   4        7.31       10.40      6.91 o 
  -7   5   4      128.82      161.94     11.85 o 
  -6   5   4      428.26      397.54     13.28 o 
  -5   5   4      506.40      485.93     13.50 o 
  -4   5   4        1.90        5.21      4.20 o 
  -3   5   4      299.69      325.04     12.61 o 
  -2   5   4       38.75       33.22      4.87 o 
  -1   5   4      425.49      428.69      6.58 o 
   0   5   4      378.57      423.81      8.50 o 
   1   5   4      372.21      358.74      7.66 o 
   2   5   4       10.20        8.01      2.79 o 
   3   5   4        0.48       -4.90      3.26 o 
   4   5   4       17.69       10.19      4.60 o 
   5   5   4        2.01       -3.87      3.94 o 
   6   5   4        0.57       -4.50      6.30 o 
   7   5   4        6.52        9.98      7.27 o 
   8   5   4       10.07        3.94     10.81 o 
  -8   6   4       77.34       83.27     12.33 o 
  -7   6   4        1.64       -7.98      5.32 o 
  -6   6   4        0.78       -4.87      4.96 o 
  -5   6   4      163.24      178.96     10.68 o 
  -4   6   4      333.83      316.44     11.27 o 
  -3   6   4      122.14      135.47     13.08 o 
  -2   6   4        3.21       -0.18      3.88 o 
  -1   6   4      145.69      135.14      8.71 o 
   0   6   4      858.87      840.61     13.00 o 
   1   6   4        3.03        2.74      2.96 o 
   2   6   4      236.74      210.88      8.50 o 
   3   6   4       33.51       27.26      5.49 o 
   4   6   4       75.95       75.47      7.66 o 
   5   6   4        2.10       -6.07      5.97 o 
   6   6   4       28.76       40.85     13.18 o 
   7   6   4       25.92       20.16      9.53 o 
  -7   7   4        2.62       -2.74      7.79 o 
  -6   7   4      245.42      242.14     11.92 o 
  -5   7   4        0.92       -2.58      4.93 o 
  -4   7   4      237.40      219.11     10.24 o 
  -3   7   4      444.14      423.97     13.11 o 
  -2   7   4       85.83      105.52      8.89 o 
  -1   7   4        0.73       -8.78     10.85 o 
   0   7   4       93.64      117.92     12.36 o 
   1   7   4        0.00        0.49      4.60 o 
   2   7   4      518.34      522.64     14.81 o 
   3   7   4        6.48        1.97      4.38 o 
   4   7   4       11.46        6.49      4.99 o 
   5   7   4       28.02       20.62      9.25 o 
   6   7   4        0.28       -6.65      8.99 o 
   7   7   4       27.90       19.12     10.62 o 
  -6   8   4       50.91       51.11      8.96 o 
  -5   8   4        0.20       -7.42      4.95 o 
  -4   8   4       66.11       68.86      8.71 o 
  -3   8   4        6.50       -0.78      4.97 o 
  -2   8   4       89.74       88.74      9.19 o 
  -1   8   4      222.30      212.52     12.47 o 
   0   8   4        1.44       -0.78      4.74 o 
   1   8   4       58.22       58.28      7.63 o 
   2   8   4       90.93      115.19      9.70 o 
   3   8   4       14.87        5.96      5.57 o 
   4   8   4      158.79      182.62     11.28 o 
   5   8   4       24.59       21.68      9.34 o 
   6   8   4        0.46        0.56      8.47 o 
  -5   9   4       16.15       10.08      7.10 o 
  -4   9   4        0.66        2.46      5.75 o 
  -3   9   4        0.14       -3.08      5.49 o 
  -2   9   4        6.45        0.70      6.82 o 
  -1   9   4       25.38       22.33     12.06 o 
   0   9   4       29.81       36.07      9.63 o 
   1   9   4      126.99      130.35     11.03 o 
   2   9   4       13.31        9.23      6.16 o 
   3   9   4      169.75      194.29     11.86 o 
   4   9   4        3.47       -5.95      8.14 o 
  -3  10   4        0.02       -9.81      8.10 o 
  -2  10   4        3.18        3.53      7.28 o 
  -1  10   4        1.06       -2.43      7.14 o 
   0  10   4       26.71       28.11      9.79 o 
   1  10   4        8.78        0.06      6.40 o 
   2  10   4       36.04       33.50      8.12 o 
   3  10   4       16.39        2.05      7.16 o 
  -9   0   5       14.51        9.30     10.52 o 
  -7   0   5      178.47      168.39     15.49 o 
  -5   0   5       52.90       59.77     10.29 o 
  -3   0   5       35.53       38.24      3.23 o 
  -1   0   5     1025.59     1036.93     12.95 o 
   1   0   5     1258.79     1320.19     23.03 o 
   3   0   5      344.12      360.55      6.27 o 
   5   0   5       82.46       75.33      6.13 o 
   7   0   5      367.51      382.00     22.53 o 
  -9   1   5       22.95        8.56      9.49 o 
  -8   1   5      107.27      109.34     14.85 o 
  -7   1   5       10.81       -0.53      5.70 o 
  -6   1   5       39.22       34.31      5.68 o 
  -5   1   5       14.48       16.83      3.96 o 
  -4   1   5       18.27       19.75      4.01 o 
  -3   1   5     2307.72     2342.15     16.52 o 
  -2   1   5        4.46        0.58      1.36 o 
  -1   1   5      621.46      607.28      7.59 o 
   0   1   5       55.43       61.37      1.94 o 
   1   1   5        7.93        2.72      2.42 o 
   2   1   5      620.81      619.17     13.33 o 
   3   1   5        3.34        7.88      1.96 o 
   4   1   5      507.85      547.28      8.60 o 
   5   1   5      119.71      117.51      5.76 o 
   6   1   5       36.36       47.65      5.81 o 
   7   1   5        6.03        2.57      7.54 o 
   8   1   5       47.08       57.50     14.93 o 
   9   1   5        2.60        7.96     11.42 o 
  -9   2   5        7.41        9.75      7.18 o 
  -8   2   5       14.06       14.66      6.28 o 
  -7   2   5      103.50      134.09      8.56 o 
  -6   2   5       52.18       51.36      6.65 o 
  -5   2   5      333.07      340.40     11.71 o 
  -4   2   5       35.73       26.55      4.14 o 
  -3   2   5      834.72      875.77      8.74 o 
  -2   2   5      322.07      369.82      4.98 o 
  -1   2   5     4637.47     4604.73     30.07 o 
   0   2   5      122.08      126.30      3.02 o 
   1   2   5        0.24       -0.45      1.28 o 
   2   2   5      540.50      554.91      6.67 o 
   3   2   5      327.97      340.56      6.81 o 
   4   2   5       59.39       75.00      5.32 o 
   5   2   5      149.45      151.47      6.18 o 
   6   2   5       39.47       43.26      6.09 o 
   7   2   5      163.24      156.54     14.23 o 
   8   2   5        0.15       -2.56      6.79 o 
   9   2   5       65.47       80.48     12.63 o 
  -9   3   5        0.24       -1.82      8.00 o 
  -8   3   5        2.13        0.74      5.94 o 
  -7   3   5      383.60      364.90     19.55 o 
  -6   3   5       69.59       80.52      6.73 o 
  -5   3   5        0.16       -3.42      3.00 o 
  -4   3   5      187.52      180.07      7.29 o 
  -3   3   5     1399.91     1380.54     17.67 o 
  -2   3   5      245.13      270.56      5.33 o 
  -1   3   5      156.41      144.95      3.56 o 
   0   3   5      194.42      179.49      5.42 o 
   1   3   5       27.81       44.14      4.00 o 
   2   3   5        0.40        0.52      1.84 o 
   3   3   5      560.30      619.29      9.17 o 
   4   3   5      355.70      322.91     10.01 o 
   5   3   5      175.20      155.92      5.85 o 
   6   3   5        0.26       -4.66      5.45 o 
   7   3   5       89.05       62.64     15.56 o 
   8   3   5        0.77        1.40      7.13 o 
  -8   4   5       17.10       15.33      7.98 o 
  -7   4   5        2.62       10.14      5.41 o 
  -6   4   5      337.36      308.87     11.19 o 
  -5   4   5        1.38       -1.66      3.63 o 
  -4   4   5      108.37       99.03     12.09 o 
  -3   4   5      704.69      650.64     20.35 o 
  -2   4   5     1483.47     1460.97     12.11 o 
  -1   4   5     1445.69     1529.33     12.85 o 
   0   4   5      378.40      336.15      5.97 o 
   1   4   5        9.18       13.13      2.67 o 
   2   4   5      377.77      420.18      7.67 o 
   3   4   5       27.30       14.84      3.33 o 
   4   4   5       62.74       79.00      5.86 o 
   5   4   5      202.00      187.08     10.67 o 
   6   4   5      214.33      185.21     19.39 o 
   7   4   5       13.07       15.43     11.51 o 
   8   4   5        5.86       14.26     14.47 o 
  -8   5   5        7.92        0.59     13.62 o 
  -7   5   5       54.05       44.33     10.11 o 
  -6   5   5       17.81       11.67      5.61 o 
  -5   5   5      118.98      134.42      9.80 o 
  -4   5   5     1067.16     1033.43     30.05 o 
  -3   5   5       29.96       20.25      4.90 o 
  -2   5   5      594.45      539.14     12.93 o 
  -1   5   5      212.17      224.47      6.15 o 
   0   5   5       15.51       18.25      3.27 o 
   1   5   5       20.22       24.61      3.47 o 
   2   5   5       16.61       27.49      4.72 o 
   3   5   5      168.39      162.39      7.32 o 
   4   5   5      133.65      138.70      7.56 o 
   5   5   5       85.31      118.69     11.48 o 
   6   5   5        0.09       -5.48      6.29 o 
   7   5   5        0.25       -5.09      6.58 o 
   8   5   5        2.91        2.81     11.51 o 
  -8   6   5        1.27       -0.96      6.49 o 
  -7   6   5        0.23       -3.29      5.38 o 
  -6   6   5        0.21       -4.45      4.71 o 
  -5   6   5       46.50       47.81      8.03 o 
  -4   6   5      219.60      213.55     13.85 o 
  -3   6   5      192.61      193.81      8.77 o 
  -2   6   5        3.53        0.92      3.93 o 
  -1   6   5      170.20      157.31      7.57 o 
   0   6   5       75.06       82.57      4.76 o 
   1   6   5      109.34      109.80      6.16 o 
   2   6   5       74.45       85.98      9.90 o 
   3   6   5        3.39        0.04      4.10 o 
   4   6   5       26.18       27.23      5.69 o 
   5   6   5       11.56        0.06      6.65 o 
   6   6   5       14.09       16.02      8.41 o 
   7   6   5        0.02       -7.56      7.87 o 
  -7   7   5       17.73       10.22      7.05 o 
  -6   7   5      128.89      137.48     18.45 o 
  -5   7   5        4.01        0.13      5.05 o 
  -4   7   5      115.39      104.40      9.49 o 
  -3   7   5       32.32       37.05      6.81 o 
  -2   7   5      209.31      194.43      9.28 o 
  -1   7   5        0.66       -2.94      5.21 o 
   0   7   5        1.44       -0.71      4.37 o 
   1   7   5        0.00       -3.99      5.39 o 
   2   7   5       35.77       39.70      6.55 o 
   3   7   5       63.06       82.07      7.93 o 
   4   7   5       85.51       97.44     13.12 o 
   5   7   5        0.33       -9.03      6.02 o 
   6   7   5        5.40        6.42      8.42 o 
  -6   8   5      109.46      139.05     12.52 o 
  -5   8   5        0.13       -8.13      5.42 o 
  -4   8   5       33.11       24.52      6.99 o 
  -3   8   5        5.64       -4.45      5.04 o 
  -2   8   5       64.32       59.21     27.10 o 
  -1   8   5       31.10       25.12      8.28 o 
   0   8   5        8.57        0.92      4.84 o 
   1   8   5       35.08       34.40     10.11 o 
   2   8   5        5.59        1.15      5.16 o 
   3   8   5       45.88       58.83      8.58 o 
   4   8   5        0.00       -1.75      7.38 o 
   5   8   5        1.12      -10.00      6.67 o 
   6   8   5        2.34       -6.10      8.62 o 
  -5   9   5        8.20       17.51      7.29 o 
  -4   9   5        4.84       -2.90      5.82 o 
  -3   9   5        0.01       -2.67      5.66 o 
  -2   9   5       26.13       24.34      8.26 o 
  -1   9   5        0.40        1.89      7.12 o 
   0   9   5        0.04        3.79      7.60 o 
   1   9   5       15.57        4.29      5.93 o 
   2   9   5       15.77       14.40      7.62 o 
   3   9   5       25.75       30.08      7.29 o 
   4   9   5       30.32       22.90      9.10 o 
  -3  10   5       19.93       16.82     10.17 o 
  -2  10   5       32.77       24.85     10.30 o 
  -1  10   5        1.19       -1.62      6.83 o 
   0  10   5        8.96       12.57      8.40 o 
   1  10   5       16.99       30.65      7.90 o 
   2  10   5       27.10       23.02      7.99 o 
   3  10   5        1.09      -12.23      8.16 o 
  -8   0   6       70.88       72.30     15.56 o 
  -6   0   6      789.75      776.52     23.34 o 
  -4   0   6     1030.94     1023.72     16.39 o 
  -2   0   6     1138.34     1083.79     15.65 o 
   0   0   6      730.71      691.12      9.79 o 
   2   0   6      833.54      860.72     10.27 o 
   4   0   6     1280.11     1279.11     14.21 o 
   6   0   6       15.48        9.55      8.12 o 
   8   0   6      144.14      143.87     19.50 o 
  -9   1   6       36.10       21.87     12.85 o 
  -8   1   6       24.67       24.31      8.33 o 
  -7   1   6      132.30      164.10     13.30 o 
  -6   1   6      314.34      316.00     10.21 o 
  -5   1   6      218.08      215.04      9.00 o 
  -4   1   6       29.57       28.69      3.88 o 
  -3   1   6       16.80       25.49      2.66 o 
  -2   1   6     1893.10     1871.09     13.04 o 
  -1   1   6     1217.76     1229.93      9.78 o 
   0   1   6     1269.63     1247.27     12.32 o 
   1   1   6       45.67       49.72      3.11 o 
   2   1   6     1532.16     1585.03     15.09 o 
   3   1   6      439.38      462.99      6.61 o 
   4   1   6      837.34      790.66     10.23 o 
   5   1   6       10.05       10.07      3.04 o 
   6   1   6       52.44       48.99      8.02 o 
   7   1   6      291.54      255.18     13.41 o 
   8   1   6       20.73       23.30     12.58 o 
   9   1   6        0.00       13.93     12.03 o 
  -9   2   6        2.45       10.50      9.35 o 
  -8   2   6       99.92      129.68     11.50 o 
  -7   2   6        2.22        7.06      5.37 o 
  -6   2   6      123.62      115.69     13.08 o 
  -5   2   6      361.76      328.37      9.70 o 
  -4   2   6       57.26       68.01      5.58 o 
  -3   2   6       27.94       26.09      2.82 o 
  -2   2   6     1500.12     1471.40     10.84 o 
  -1   2   6       56.09       56.52      4.86 o 
   0   2   6        1.65       -1.45      1.21 o 
   1   2   6     1737.02     1771.81     12.27 o 
   2   2   6        2.67        2.97      1.70 o 
   3   2   6        2.74       -1.22      1.86 o 
   4   2   6        0.31       -1.03      2.31 o 
   5   2   6      105.85      105.80      6.24 o 
   6   2   6       24.80       30.98      7.32 o 
   7   2   6       20.14       15.00     10.88 o 
   8   2   6        9.46        7.33      7.91 o 
  -9   3   6        0.98        2.70      6.84 o 
  -8   3   6        1.10        1.20      5.76 o 
  -7   3   6       20.69       24.65      5.52 o 
  -6   3   6        2.22       -5.49      3.66 o 
  -5   3   6      182.39      162.11      6.60 o 
  -4   3   6        2.57       -2.04      2.56 o 
  -3   3   6     2940.62     3013.22     18.71 o 
  -2   3   6       38.06       29.90      2.57 o 
  -1   3   6     3046.45     3114.52     18.96 o 
   0   3   6        3.49        5.19      1.74 o 
   1   3   6      116.15      141.61      3.78 o 
   2   3   6     1571.53     1591.40     13.29 o 
   3   3   6      623.57      643.50      8.74 o 
   4   3   6      253.04      275.33      6.82 o 
   5   3   6       96.99      107.20      6.87 o 
   6   3   6        0.52        1.29      4.72 o 
   7   3   6       37.96       38.13      9.39 o 
   8   3   6       28.68       24.01      9.23 o 
  -8   4   6        0.36        2.92      8.04 o 
  -7   4   6      277.28      242.16     10.88 o 
  -6   4   6       47.84       49.79      7.00 o 
  -5   4   6       61.99       51.52      6.62 o 
  -4   4   6        0.00       -1.83      3.04 o 
  -3   4   6      217.94      204.53      7.56 o 
  -2   4   6      179.56      144.81      3.95 o 
  -1   4   6     1312.03     1343.66     12.18 o 
   0   4   6      373.46      370.31      6.37 o 
   1   4   6      870.34      924.38     10.30 o 
   2   4   6      544.21      591.46      9.26 o 
   3   4   6      117.42      107.69      7.49 o 
   4   4   6      191.22      190.05      6.24 o 
   5   4   6      371.52      349.58     14.12 o 
   6   4   6        6.36        9.83      6.58 o 
   7   4   6       41.67       28.98     22.45 o 
   8   4   6        1.85        1.43      7.75 o 
  -8   5   6        1.18       -2.03      7.59 o 
  -7   5   6       57.76       55.56      8.15 o 
  -6   5   6       57.59       57.25      7.76 o 
  -5   5   6       23.66       28.65      6.18 o 
  -4   5   6      511.84      533.96     25.33 o 
  -3   5   6      102.72       91.77     13.48 o 
  -2   5   6      365.27      375.13      9.01 o 
  -1   5   6      319.65      336.84      6.54 o 
   0   5   6      313.45      310.12      6.47 o 
   1   5   6        4.36        4.15      2.64 o 
   2   5   6      155.43      151.02      5.48 o 
   3   5   6       45.33       66.47      7.86 o 
   4   5   6       57.91       80.39      7.10 o 
   5   5   6      115.34      132.76     34.02 o 
   6   5   6       94.63      102.04     12.24 o 
   7   5   6       18.10        6.69      9.68 o 
  -7   6   6       27.55       32.69      7.41 o 
  -6   6   6       72.54       79.92     14.31 o 
  -5   6   6        8.60        9.91      5.51 o 
  -4   6   6      374.36      364.11     12.13 o 
  -3   6   6      259.00      274.58     10.12 o 
  -2   6   6       55.00       61.15      6.68 o 
  -1   6   6       30.52       23.43      4.29 o 
   0   6   6       23.83       29.19      4.19 o 
   1   6   6       86.85      105.07      5.63 o 
   2   6   6       95.34       98.95      7.69 o 
   3   6   6       26.40       26.38      5.44 o 
   4   6   6       82.82      120.12     12.30 o 
   5   6   6        0.03        0.20      6.50 o 
   6   6   6        0.34       -2.49      6.90 o 
   7   6   6       97.70      120.75     22.08 o 
  -7   7   6        2.37       -1.94      5.82 o 
  -6   7   6       90.87      123.28     10.96 o 
  -5   7   6        6.76        5.34      5.64 o 
  -4   7   6        2.99       -2.57      4.85 o 
  -3   7   6      125.71      112.11      9.60 o 
  -2   7   6       37.55       36.10      8.00 o 
  -1   7   6        0.74        1.64      4.64 o 
   0   7   6      200.45      187.17      7.36 o 
   1   7   6       47.17       52.43      5.76 o 
   2   7   6        0.11       -0.93      4.41 o 
   3   7   6       41.70       33.04      6.12 o 
   4   7   6       41.94       44.79     10.43 o 
   5   7   6        0.16       -5.93      6.99 o 
   6   7   6        0.33       -4.52      7.98 o 
  -6   8   6        8.50       13.19      7.04 o 
  -5   8   6        3.05        0.67      5.56 o 
  -4   8   6        9.65        5.68      5.93 o 
  -3   8   6       19.76       16.31      6.35 o 
  -2   8   6       64.60       64.75      9.85 o 
  -1   8   6       38.81       44.40      9.09 o 
   0   8   6        0.52       -3.22      4.72 o 
   1   8   6       81.22       75.88      8.50 o 
   2   8   6       41.87       43.97      7.48 o 
   3   8   6        6.16        6.66      4.98 o 
   4   8   6        7.32       -0.64      7.16 o 
   5   8   6        0.97       -7.36      7.65 o 
  -5   9   6        9.29       11.40      6.44 o 
  -4   9   6        1.83       -4.10      5.65 o 
  -3   9   6        2.24       -8.23      7.53 o 
  -2   9   6       52.85       54.05     10.21 o 
  -1   9   6       35.11       36.59      9.18 o 
   0   9   6       62.21       55.77      8.24 o 
   1   9   6       10.25        1.94      5.97 o 
   2   9   6       60.69       56.10      8.56 o 
   3   9   6       10.35        6.80      7.95 o 
   4   9   6        0.18       -2.74      8.09 o 
  -3  10   6        1.50       -2.90      7.94 o 
  -2  10   6       49.16       37.57      9.77 o 
  -1  10   6        4.55       -1.18     16.41 o 
   0  10   6       38.25       35.62     20.05 o 
   1  10   6        2.59        4.42      6.36 o 
   2  10   6        3.90        2.41      6.66 o 
  -9   0   7        0.37       -4.43      9.14 o 
  -7   0   7      167.29      168.71     15.65 o 
  -5   0   7     1329.85     1286.30     20.58 o 
  -3   0   7      183.03      174.25      4.45 o 
  -1   0   7        5.19        1.88      2.08 o 
   1   0   7     2023.57     1991.48     18.55 o 
   3   0   7       43.49       57.03      5.70 o 
   5   0   7       39.28       32.03      9.50 o 
   7   0   7       12.09       -0.14      9.27 o 
  -9   1   7        1.76       10.04      8.31 o 
  -8   1   7       41.46       41.45     10.70 o 
  -7   1   7       16.32       16.89      6.82 o 
  -6   1   7      585.69      567.90     25.02 o 
  -5   1   7       12.94       20.08      4.05 o 
  -4   1   7      419.35      421.45      7.29 o 
  -3   1   7       80.37       93.15      3.37 o 
  -2   1   7      126.84      140.24      6.35 o 
  -1   1   7     3550.23     3517.36     19.18 o 
   0   1   7      996.07      938.99      9.24 o 
   1   1   7       84.76       73.32      3.29 o 
   2   1   7       96.42       92.26      3.85 o 
   3   1   7      644.66      629.89     11.24 o 
   4   1   7      185.16      187.75      7.40 o 
   5   1   7        9.27       10.24      3.93 o 
   6   1   7       85.71      115.44     11.34 o 
   7   1   7      143.07      183.18     14.68 o 
   8   1   7       71.22       61.42     16.17 o 
  -9   2   7        9.39       -3.08      7.58 o 
  -8   2   7       35.51       40.45     10.50 o 
  -7   2   7       77.35       90.64     11.20 o 
  -6   2   7        4.76        2.54      4.25 o 
  -5   2   7        0.42        1.75      3.49 o 
  -4   2   7        0.72       -2.36      2.31 o 
  -3   2   7        7.70        8.40      2.10 o 
  -2   2   7      585.93      621.85      7.40 o 
  -1   2   7      132.38      139.05      3.08 o 
   0   2   7      291.35      303.81      4.82 o 
   1   2   7      944.47      857.43      8.14 o 
   2   2   7     1098.30     1083.09     19.16 o 
   3   2   7        1.96        0.78      1.79 o 
   4   2   7       32.63       38.91      3.59 o 
   5   2   7       32.18       39.84      7.60 o 
   6   2   7      389.90      366.60     26.29 o 
   7   2   7       14.56        0.59     10.20 o 
   8   2   7       91.01      111.43     14.04 o 
  -9   3   7        4.80       11.55      7.57 o 
  -8   3   7       14.05        8.52      6.41 o 
  -7   3   7        0.08       -3.54      5.20 o 
  -6   3   7       12.34        7.26      5.13 o 
  -5   3   7        1.17       -1.71      3.04 o 
  -4   3   7      158.16      166.80      8.93 o 
  -3   3   7      264.98      302.94      5.46 o 
  -2   3   7      218.26      196.28      4.58 o 
  -1   3   7     3039.42     3080.08     22.02 o 
   0   3   7      916.55      943.03      9.56 o 
   1   3   7      181.53      193.39      4.47 o 
   2   3   7        2.10        3.55      2.24 o 
   3   3   7      476.02      474.66     11.86 o 
   4   3   7       30.90       31.21      3.52 o 
   5   3   7      390.75      408.76     10.10 o 
   6   3   7       17.49       14.91      7.09 o 
   7   3   7       29.88       22.89      8.65 o 
   8   3   7      118.86      145.54     16.09 o 
  -8   4   7       18.63       26.54      9.05 o 
  -7   4   7       18.92       11.66      7.83 o 
  -6   4   7       85.30       77.10      9.69 o 
  -5   4   7       10.44        3.26      4.53 o 
  -4   4   7       36.59       32.67      5.30 o 
  -3   4   7      292.06      266.17      7.71 o 
  -2   4   7        0.21        4.50      1.99 o 
  -1   4   7      547.56      615.51      8.20 o 
   0   4   7       17.42       18.82      2.61 o 
   1   4   7       51.52       66.01      4.01 o 
   2   4   7       89.72       97.19      4.27 o 
   3   4   7      307.71      296.11      6.58 o 
   4   4   7       26.27       35.52      5.26 o 
   5   4   7       23.69       22.40      6.13 o 
   6   4   7        7.06       -2.25     12.41 o 
   7   4   7       21.53       23.87      9.36 o 
   8   4   7        3.65       -4.21      7.40 o 
  -8   5   7        0.01       -8.42      7.49 o 
  -7   5   7        2.02       -5.35      5.18 o 
  -6   5   7        0.09       -6.44      4.29 o 
  -5   5   7       41.93       50.27      9.76 o 
  -4   5   7      771.94      754.25     21.63 o 
  -3   5   7       23.10       16.64      4.54 o 
  -2   5   7      157.12      143.60      5.99 o 
  -1   5   7       33.64       35.70      3.42 o 
   0   5   7     1425.29     1582.77     15.04 o 
   1   5   7      233.83      211.77      5.65 o 
   2   5   7       81.77      101.88      5.11 o 
   3   5   7       92.38      108.20      6.77 o 
   4   5   7      110.65      130.64      9.77 o 
   5   5   7       61.37       63.37      8.25 o 
   6   5   7        8.64        2.05      5.86 o 
   7   5   7       20.36       16.77     16.83 o 
  -7   6   7       32.63       24.74      7.51 o 
  -6   6   7       20.15       13.07      5.91 o 
  -5   6   7        0.75        0.21      4.68 o 
  -4   6   7        0.15       -3.66      4.34 o 
  -3   6   7       70.98       87.89      8.02 o 
  -2   6   7       10.08        0.13      3.80 o 
  -1   6   7       58.44       83.04      6.18 o 
   0   6   7        1.50       -1.34      2.59 o 
   1   6   7        1.12        2.15      2.82 o 
   2   6   7      289.11      264.51      8.24 o 
   3   6   7       51.73       56.09      6.52 o 
   4   6   7       12.96       20.69      7.60 o 
   5   6   7      123.86      155.86     11.93 o 
   6   6   7        0.01       -8.12      5.41 o 
   7   6   7       17.96       22.48     19.54 o 
  -7   7   7        0.56       -7.16      6.28 o 
  -6   7   7      115.78      148.76     11.90 o 
  -5   7   7      114.04       89.66      9.35 o 
  -4   7   7       15.01        8.47      7.05 o 
  -3   7   7       37.80       36.93      6.52 o 
  -2   7   7      370.40      389.37     14.95 o 
  -1   7   7        3.57       -0.37      3.42 o 
   0   7   7       12.00        7.25      4.07 o 
   1   7   7        8.98       11.94      4.22 o 
   2   7   7       42.92       55.29      5.92 o 
   3   7   7        0.05       -1.01      4.05 o 
   4   7   7      101.01      104.58     12.09 o 
   5   7   7        0.04       -7.80      5.20 o 
   6   7   7        0.23       -4.31      6.15 o 
  -6   8   7        0.07        1.18      5.95 o 
  -5   8   7        6.99        3.50      5.90 o 
  -4   8   7        0.05       -4.07      5.42 o 
  -3   8   7        8.74       -8.16      5.44 o 
  -2   8   7      213.89      229.34     12.94 o 
  -1   8   7        0.42       -3.07     10.84 o 
   0   8   7      166.36      183.74     11.65 o 
   1   8   7        2.21       -5.41      4.76 o 
   2   8   7       10.98        5.42      4.68 o 
   3   8   7       11.74       10.59      6.09 o 
   4   8   7       14.81        9.28      6.79 o 
   5   8   7        0.26       -0.35      6.37 o 
  -5   9   7        1.66       -5.03      5.86 o 
  -4   9   7        0.00       -8.84      5.89 o 
  -3   9   7        1.48       -7.42      6.85 o 
  -2   9   7        6.37       -7.56      6.54 o 
  -1   9   7        6.10        4.74      7.03 o 
   0   9   7       81.76       85.59      9.29 o 
   1   9   7        3.57        0.37      5.93 o 
   2   9   7       64.13       54.49      8.47 o 
   3   9   7        0.04       -5.68      6.71 o 
   4   9   7       20.49       14.41      7.15 o 
  -3  10   7        5.08       -1.56     10.76 o 
  -2  10   7        1.82       -5.14      7.38 o 
  -1  10   7       30.27       18.39      9.01 o 
   0  10   7        4.57       -0.94      7.11 o 
   1  10   7        0.06       -5.76      6.14 o 
   2  10   7        2.52      -11.00      7.33 o 
  -8   0   8       18.37        5.79     11.74 o 
  -6   0   8      180.81      180.95     15.00 o 
  -4   0   8      444.17      463.43      8.61 o 
  -2   0   8     1374.98     1292.95     18.51 o 
   0   0   8     1202.72     1050.23     13.75 o 
   2   0   8      104.66      120.32      9.05 o 
   4   0   8       26.94       26.54      4.16 o 
   6   0   8       66.66       92.64     14.43 o 
   8   0   8       37.23       26.33     13.17 o 
  -9   1   8        0.22       -0.21      7.70 o 
  -8   1   8      117.69      128.28     13.83 o 
  -7   1   8       13.98        5.98      6.33 o 
  -6   1   8       17.06        0.43      5.59 o 
  -5   1   8      808.36      842.48     14.43 o 
  -4   1   8      536.89      508.08      8.02 o 
  -3   1   8       41.62       47.96      2.96 o 
  -2   1   8      609.56      594.89      8.64 o 
  -1   1   8      268.30      309.25      4.69 o 
   0   1   8       14.68       13.13      1.97 o 
   1   1   8      100.47       99.57      2.45 o 
   2   1   8        0.38       -0.10      1.93 o 
   3   1   8       52.60       60.68      4.09 o 
   4   1   8       95.30       85.59      6.14 o 
   5   1   8       84.75       91.01     11.29 o 
   6   1   8       96.32      127.62     12.05 o 
   7   1   8      416.66      378.10     16.33 o 
   8   1   8        0.31       -0.97      9.59 o 
  -9   2   8        7.78        2.91      7.63 o 
  -8   2   8       46.35       43.77      8.38 o 
  -7   2   8      108.28      108.88     20.12 o 
  -6   2   8       11.99        4.95      5.72 o 
  -5   2   8      247.28      264.41      8.72 o 
  -4   2   8      166.89      177.98      5.31 o 
  -3   2   8      744.37      806.01      9.57 o 
  -2   2   8       90.02       80.23      4.15 o 
  -1   2   8       17.44       17.08      1.81 o 
   0   2   8        0.42       -1.70      1.33 o 
   1   2   8      674.78      707.17      9.57 o 
   2   2   8     1089.36     1111.27     10.25 o 
   3   2   8        0.04       -0.87      1.79 o 
   4   2   8        0.18        0.64      3.08 o 
   5   2   8       24.58       21.07      6.27 o 
   6   2   8      223.17      206.47     11.57 o 
   7   2   8       25.37       37.80     12.99 o 
   8   2   8       20.30       16.65      8.75 o 
  -9   3   8        4.71        3.29      7.34 o 
  -8   3   8        1.79       -2.32      5.68 o 
  -7   3   8       10.61        2.75      5.80 o 
  -6   3   8        4.24       -4.78      4.09 o 
  -5   3   8      287.15      302.74     12.74 o 
  -4   3   8      242.32      245.44      5.63 o 
  -3   3   8      221.75      219.07      5.90 o 
  -2   3   8      962.42     1021.50     11.93 o 
  -1   3   8      415.72      381.15      6.16 o 
   0   3   8     1254.62     1194.71     11.14 o 
   1   3   8      205.27      216.17      4.79 o 
   2   3   8       10.43        5.30      2.04 o 
   3   3   8        0.02       -1.25      2.02 o 
   4   3   8      450.81      420.50      9.58 o 
   5   3   8      169.29      161.81      8.00 o 
   6   3   8      102.18      104.95     12.24 o 
   7   3   8       69.32       64.46     20.18 o 
   8   3   8        4.42       11.43     13.64 o 
  -8   4   8       13.68        5.27      8.28 o 
  -7   4   8       13.35        7.54      7.19 o 
  -6   4   8       44.82       64.66      7.58 o 
  -5   4   8       12.49       10.36      4.89 o 
  -4   4   8      795.68      750.46     15.05 o 
  -3   4   8      601.81      571.97     10.90 o 
  -2   4   8      626.30      692.18      9.97 o 
  -1   4   8      123.25      128.84      5.38 o 
   0   4   8      279.28      278.62      5.83 o 
   1   4   8      170.36      158.21      4.66 o 
   2   4   8       90.03       92.62      4.47 o 
   3   4   8       11.07       14.05      3.04 o 
   4   4   8      162.52      163.87      7.28 o 
   5   4   8       18.57       23.40      6.04 o 
   6   4   8       20.60       31.41      8.95 o 
   7   4   8        0.16        2.92      7.61 o 
   8   4   8        0.46       -8.36      7.94 o 
  -8   5   8        0.00      -10.09      6.73 o 
  -7   5   8        1.09      -12.85      9.51 o 
  -6   5   8        0.01       -6.61      4.41 o 
  -5   5   8       46.20       31.64      6.05 o 
  -4   5   8       62.75       77.05      7.62 o 
  -3   5   8       91.81       98.14      6.78 o 
  -2   5   8       20.22       19.97      4.75 o 
  -1   5   8      136.17      125.82      4.53 o 
   0   5   8      448.77      487.41      8.34 o 
   1   5   8       67.36       66.28      4.53 o 
   2   5   8       29.09       32.63      3.77 o 
   3   5   8        0.03       -1.65      2.74 o 
   4   5   8      197.52      169.92      9.13 o 
   5   5   8       20.20       15.34      5.92 o 
   6   5   8       65.50       65.10     11.77 o 
   7   5   8       28.22       33.01      9.81 o 
  -7   6   8        0.02        5.94      8.04 o 
  -6   6   8       48.03       40.15      7.57 o 
  -5   6   8        0.01       -1.08      4.66 o 
  -4   6   8       73.84       74.00      7.89 o 
  -3   6   8      277.39      235.55     13.09 o 
  -2   6   8      178.60      164.94      8.09 o 
  -1   6   8        0.72        0.41      3.09 o 
   0   6   8      147.10      135.89      5.55 o 
   1   6   8        0.14       -3.79      2.58 o 
   2   6   8        8.32        5.77      3.57 o 
   3   6   8        5.22       -2.32      4.72 o 
   4   6   8      317.83      310.22     12.12 o 
   5   6   8      202.22      194.54     16.78 o 
   6   6   8       30.22       36.42     16.28 o 
   7   6   8       21.05       24.34      9.64 o 
  -7   7   8        3.27       -3.34      5.89 o 
  -6   7   8      140.20      169.20     12.63 o 
  -5   7   8       52.92       47.05      7.67 o 
  -4   7   8        0.73       -6.61      4.41 o 
  -3   7   8       43.00       53.12      9.05 o 
  -2   7   8       33.15       33.52      8.14 o 
  -1   7   8        0.31       -4.49      3.56 o 
   0   7   8       42.41       61.10      6.25 o 
   1   7   8        2.86        0.50      3.64 o 
   2   7   8       30.28       29.04      6.23 o 
   3   7   8      192.11      163.34     11.33 o 
   4   7   8        0.71       -5.47      5.46 o 
   5   7   8        2.95        2.62      5.90 o 
   6   7   8        2.20       -2.25      6.62 o 
  -6   8   8        5.78       10.77      6.74 o 
  -5   8   8        0.16       -5.24      5.79 o 
  -4   8   8        0.17       -7.90      5.27 o 
  -3   8   8       56.40       66.15     10.67 o 
  -2   8   8        7.92       -3.45      6.09 o 
  -1   8   8       43.86       40.11      6.95 o 
   0   8   8        0.29       -0.61      4.80 o 
   1   8   8       55.00       39.18      6.90 o 
   2   8   8        9.88        5.02      4.81 o 
   3   8   8       24.97       17.77      7.05 o 
   4   8   8       15.90       13.63     10.65 o 
   5   8   8        3.90       -4.72      6.81 o 
  -4   9   8        2.02        2.18      8.40 o 
  -3   9   8        0.19       -2.28     10.61 o 
  -2   9   8        0.07       -9.29      6.35 o 
  -1   9   8       36.33       15.55      8.40 o 
   0   9   8       28.66       24.94      7.51 o 
   1   9   8       26.72       21.65      6.97 o 
   2   9   8        3.84        6.60      7.96 o 
   3   9   8       12.95       11.20      8.37 o 
   4   9   8        7.50        5.97      7.07 o 
  -2  10   8       10.36        2.30      8.43 o 
  -1  10   8       74.64      106.55     13.72 o 
   0  10   8        3.57        5.30      6.81 o 
   1  10   8        7.34        8.59      7.07 o 
   2  10   8        3.99       -3.37     12.38 o 
  -9   0   9       16.66       22.42     12.49 o 
  -7   0   9       69.68       47.23     13.23 o 
  -5   0   9       12.49       17.40      8.73 o 
  -3   0   9        0.07       -2.32      2.66 o 
  -1   0   9      535.03      533.23     10.99 o 
   1   0   9     2416.30     2553.21     23.36 o 
   3   0   9        3.10        9.43      3.70 o 
   5   0   9      145.47      157.78     13.69 o 
   7   0   9       75.57       97.39     16.38 o 
  -9   1   9        2.53        1.16      8.49 o 
  -8   1   9       40.49       29.37      8.51 o 
  -7   1   9       52.06       59.24      9.89 o 
  -6   1   9        4.58       -1.42      5.11 o 
  -5   1   9       68.00       56.06      8.86 o 
  -4   1   9      120.10      136.07      4.42 o 
  -3   1   9       22.03       12.61      2.74 o 
  -2   1   9      173.60      179.20      5.05 o 
  -1   1   9      588.09      571.47      8.10 o 
   0   1   9        4.76        5.89      1.87 o 
   1   1   9      436.40      409.98      5.17 o 
   2   1   9      479.09      509.92     11.66 o 
   3   1   9      500.14      521.67     18.12 o 
   4   1   9      320.42      312.30     11.88 o 
   5   1   9        6.02        7.13      7.05 o 
   6   1   9      300.63      322.07     14.33 o 
   7   1   9        0.91       -0.95      6.21 o 
   8   1   9        5.46        3.16      7.54 o 
  -9   2   9        0.77        4.97      7.15 o 
  -8   2   9        0.20       -5.34      6.94 o 
  -7   2   9      117.17      143.37     13.61 o 
  -6   2   9       89.32      111.46     11.12 o 
  -5   2   9       10.05        7.21      3.59 o 
  -4   2   9      123.04      108.18      4.43 o 
  -3   2   9      393.50      459.60      7.28 o 
  -2   2   9        9.63       10.56      2.44 o 
  -1   2   9      211.55      182.15      3.72 o 
   0   2   9       74.64       89.73      3.08 o 
   1   2   9      375.73      482.70      6.68 o 
   2   2   9        8.70        6.68      2.92 o 
   3   2   9      243.12      251.16      7.30 o 
   4   2   9      198.97      212.43     11.48 o 
   5   2   9      166.31      161.14      9.85 o 
   6   2   9      249.29      228.76     23.49 o 
   7   2   9      325.73      297.59     22.85 o 
   8   2   9        0.39       -0.15      7.77 o 
  -9   3   9        0.00       -6.75      6.77 o 
  -8   3   9       21.52        6.68      8.67 o 
  -7   3   9        4.77       -4.65      4.81 o 
  -6   3   9       11.74        1.53      4.76 o 
  -5   3   9      109.05      106.15     10.76 o 
  -4   3   9      225.07      229.17      5.60 o 
  -3   3   9      138.80      129.07      3.99 o 
  -2   3   9        0.01       -0.87      1.52 o 
  -1   3   9      108.71      102.32      5.38 o 
   0   3   9       11.63        7.97      2.35 o 
   1   3   9     1436.01     1396.77     12.51 o 
   2   3   9       29.69       37.61      5.17 o 
   3   3   9      476.63      473.56      9.57 o 
   4   3   9      423.25      431.80      9.91 o 
   5   3   9       94.78       99.46      8.85 o 
   6   3   9      241.44      221.90     14.02 o 
   7   3   9      169.50      209.45     17.87 o 
   8   3   9        9.29        0.73      8.15 o 
  -8   4   9        0.43       -9.79      6.75 o 
  -7   4   9       19.90       15.17      6.57 o 
  -6   4   9       31.28       34.64      6.73 o 
  -5   4   9      204.74      198.52     12.52 o 
  -4   4   9       45.24       50.14      5.37 o 
  -3   4   9       66.11       62.76      6.52 o 
  -2   4   9       15.83       17.35      2.66 o 
  -1   4   9      100.42       96.69      4.08 o 
   0   4   9       37.82       40.21      3.34 o 
   1   4   9       87.36       92.50      4.89 o 
   2   4   9        2.52       -0.95      2.22 o 
   3   4   9        7.68        9.95      3.61 o 
   4   4   9      253.82      250.73      8.29 o 
   5   4   9       60.12       65.24     12.86 o 
   6   4   9      166.68      171.08     16.23 o 
   7   4   9       14.43       14.43     14.44 o 
  -8   5   9        0.02       -1.71      7.93 o 
  -7   5   9       17.44        6.02      7.24 o 
  -6   5   9        0.18       -2.32      4.35 o 
  -5   5   9       90.05      101.19      9.02 o 
  -4   5   9       56.06       66.53      7.26 o 
  -3   5   9      194.92      166.19      6.90 o 
  -2   5   9      121.21      126.82      8.46 o 
  -1   5   9       34.75       32.45      3.44 o 
   0   5   9       78.70       82.27      4.90 o 
   1   5   9       78.94       75.41      4.73 o 
   2   5   9       30.28       29.06      4.49 o 
   3   5   9      494.07      516.85     11.27 o 
   4   5   9       12.38        7.03      5.36 o 
   5   5   9       43.15       40.27      7.41 o 
   6   5   9        0.25       -0.35      7.69 o 
   7   5   9        7.99       -3.94      7.93 o 
  -7   6   9        8.94        0.11      9.07 o 
  -6   6   9       29.54       29.70      7.31 o 
  -5   6   9       35.77       38.40      9.10 o 
  -4   6   9      126.59      146.05     10.19 o 
  -3   6   9      167.89      159.42      9.05 o 
  -2   6   9       33.15       27.40      5.58 o 
  -1   6   9       35.94       33.62      4.68 o 
   0   6   9      113.99      116.78      6.65 o 
   1   6   9      212.13      202.99      6.37 o 
   2   6   9        6.16        1.51      3.79 o 
   3   6   9       11.16       10.63      5.45 o 
   4   6   9       26.91       38.17      7.06 o 
   5   6   9       62.31       62.76      8.80 o 
   6   6   9       33.63       30.88     10.04 o 
  -7   7   9       27.20       29.75     10.50 o 
  -6   7   9       11.10        7.23      6.27 o 
  -5   7   9       23.92       32.30      9.32 o 
  -4   7   9       41.70       33.07      6.66 o 
  -3   7   9       86.70       92.13     10.82 o 
  -2   7   9      122.22      138.35     10.07 o 
  -1   7   9        4.37       -4.17      3.52 o 
   0   7   9        0.11       -5.08      3.39 o 
   1   7   9       25.60       25.88      4.60 o 
   2   7   9       29.63       32.74      5.44 o 
   3   7   9        2.76       -7.61      5.07 o 
   4   7   9       11.27        6.28      6.07 o 
   5   7   9       29.02       30.60      7.86 o 
   6   7   9        1.78       -0.98      8.83 o 
  -6   8   9       64.76       80.55     10.26 o 
  -5   8   9        6.12       -0.11      6.04 o 
  -4   8   9       51.81       54.28     10.59 o 
  -3   8   9        5.06       -2.96      6.72 o 
  -2   8   9       77.18      110.45     11.99 o 
  -1   8   9       93.57       98.83      8.25 o 
   0   8   9        7.03        0.45      5.28 o 
   1   8   9       40.58       27.28      7.08 o 
   2   8   9      144.95      175.42     11.65 o 
   3   8   9        4.53        6.77      6.04 o 
   4   8   9        7.01        6.58      7.91 o 
   5   8   9        0.10       -7.01      6.32 o 
  -4   9   9        1.07       -2.87      7.68 o 
  -3   9   9       24.84        7.68      8.07 o 
  -2   9   9        4.97       -2.08      9.07 o 
  -1   9   9        1.24       -1.21      6.99 o 
   0   9   9       18.63        0.76      5.99 o 
   1   9   9        4.07        4.56      5.82 o 
   2   9   9        2.21        3.80      7.44 o 
   3   9   9        2.05       -3.68      7.38 o 
  -2  10   9        6.52       -4.46      7.87 o 
  -1  10   9        1.52       -3.98      7.05 o 
   0  10   9       67.38       80.44      9.93 o 
   1  10   9        6.00       -1.63      8.48 o 
  -8   0  10       75.73       85.65     17.92 o 
  -6   0  10       81.92      110.53     15.61 o 
  -4   0  10      151.97      176.25     10.39 o 
  -2   0  10        1.92       -3.59      2.40 o 
   0   0  10     3659.85     3683.32     33.11 o 
   2   0  10     3427.39     3387.08     53.46 o 
   4   0  10        0.13       -5.00      5.72 o 
   6   0  10       77.99       63.02     13.55 o 
   8   0  10       27.57       39.68     14.77 o 
  -9   1  10        8.65        5.29      7.69 o 
  -8   1  10        0.43       -1.86      6.53 o 
  -7   1  10      198.43      217.49     15.87 o 
  -6   1  10        2.55        1.06      5.54 o 
  -5   1  10       44.76       56.63      5.41 o 
  -4   1  10      225.40      213.93      5.30 o 
  -3   1  10      130.67      109.43      4.70 o 
  -2   1  10      116.60       97.25      4.10 o 
  -1   1  10     1323.00     1308.10     13.22 o 
   0   1  10     1278.86     1388.22     14.28 o 
   1   1  10       27.49       22.91      3.29 o 
   2   1  10     1540.98     1604.91     24.44 o 
   3   1  10      325.90      302.94      7.18 o 
   4   1  10      190.54      179.23      9.62 o 
   5   1  10       78.25       61.79      8.79 o 
   6   1  10      227.78      195.94     11.90 o 
   7   1  10        7.03       11.27      8.65 o 
   8   1  10       42.46       49.45     11.37 o 
  -9   2  10        5.83        4.40      7.64 o 
  -8   2  10        0.03       -2.13     10.25 o 
  -7   2  10      238.67      235.75     13.60 o 
  -6   2  10      157.94      180.31     13.78 o 
  -5   2  10      188.82      171.04      6.85 o 
  -4   2  10      210.17      201.11      5.53 o 
  -3   2  10      359.17      355.23      7.88 o 
  -2   2  10        0.00       -1.12      1.44 o 
  -1   2  10      304.09      282.44      7.37 o 
   0   2  10      234.13      215.20      4.92 o 
   1   2  10       29.28       31.53      2.83 o 
   2   2  10      190.29      179.82      6.13 o 
   3   2  10       62.53       51.97      4.92 o 
   4   2  10      121.62      124.88     10.81 o 
   5   2  10      164.96      168.70     12.81 o 
   6   2  10        1.22       -2.75      5.62 o 
   7   2  10        1.05       -5.23     10.16 o 
   8   2  10        0.74        2.33     11.18 o 
  -9   3  10        0.05       -5.43      7.22 o 
  -8   3  10        9.04       10.58      6.78 o 
  -7   3  10        1.95       -5.01      5.11 o 
  -6   3  10      166.70      184.08     11.04 o 
  -5   3  10      272.01      283.06      8.55 o 
  -4   3  10       54.58       57.92      4.07 o 
  -3   3  10       28.82       38.21      4.25 o 
  -2   3  10       94.06       88.31      3.62 o 
  -1   3  10      857.13      916.53     11.32 o 
   0   3  10      576.83      605.70      8.38 o 
   1   3  10        8.41       15.60      2.53 o 
   2   3  10        7.84        7.02      2.19 o 
   3   3  10      101.12      106.34      7.67 o 
   4   3  10      145.91      144.71      6.59 o 
   5   3  10        0.36       -6.27      4.18 o 
   6   3  10       36.15       27.84     11.50 o 
   7   3  10        3.78       10.22      7.82 o 
   8   3  10        0.61       -5.71      7.68 o 
  -8   4  10        1.74       -8.90      5.93 o 
  -7   4  10       14.76        4.41      5.85 o 
  -6   4  10       14.23        5.76      5.22 o 
  -5   4  10       25.70       23.12      4.95 o 
  -4   4  10      284.11      292.37      8.81 o 
  -3   4  10       13.67        3.12      4.87 o 
  -2   4  10       32.86       45.91      3.59 o 
  -1   4  10      153.31      161.85      4.80 o 
   0   4  10       52.38       59.62      3.99 o 
   1   4  10      446.36      429.44      7.50 o 
   2   4  10       24.61       25.23      3.60 o 
   3   4  10       18.67       15.18      4.14 o 
   4   4  10      404.95      390.37     10.20 o 
   5   4  10       30.74       29.08      8.60 o 
   6   4  10       78.96       78.00     15.41 o 
   7   4  10       43.99       60.11     12.13 o 
  -8   5  10        1.66       -0.92      8.42 o 
  -7   5  10        0.02       -0.55      7.11 o 
  -6   5  10        1.37       -6.17      9.73 o 
  -5   5  10        0.03       -4.42      4.12 o 
  -4   5  10      155.06      165.25      7.71 o 
  -3   5  10        0.15       -5.05      3.37 o 
  -2   5  10       42.46       46.23      4.77 o 
  -1   5  10        3.19        1.99      2.67 o 
   0   5  10        0.85       -0.21      2.38 o 
   1   5  10      122.54      116.02      4.92 o 
   2   5  10       59.80       68.53      4.86 o 
   3   5  10      483.18      494.43     13.80 o 
   4   5  10        5.76        8.97      5.88 o 
   5   5  10      177.40      192.25     16.76 o 
   6   5  10        6.13        1.65      7.48 o 
   7   5  10        3.45      -10.79      7.84 o 
  -7   6  10        3.03       -8.92      6.83 o 
  -6   6  10        0.04       -0.35      6.92 o 
  -5   6  10        2.42       -3.75      4.70 o 
  -4   6  10      150.46      166.30     10.82 o 
  -3   6  10        5.40        5.79      5.03 o 
  -2   6  10      136.18      138.87     15.43 o 
  -1   6  10        3.29       -0.67      3.38 o 
   0   6  10       14.34       10.11      3.29 o 
   1   6  10       11.51       14.79      3.72 o 
   2   6  10        1.59        0.38      3.56 o 
   3   6  10        5.19        6.15      5.19 o 
   4   6  10      174.65      175.60     11.97 o 
   5   6  10       27.53       35.77      7.51 o 
   6   6  10        0.13       -8.34      7.48 o 
  -6   7  10        8.48        5.41      6.08 o 
  -5   7  10        0.50       -4.97      5.07 o 
  -4   7  10        0.63       -4.20      5.89 o 
  -3   7  10       47.75       33.13     10.43 o 
  -2   7  10       21.69       16.14      5.72 o 
  -1   7  10        0.98       -0.44      3.80 o 
   0   7  10        5.11        1.55      3.87 o 
   1   7  10       59.28       73.20      6.57 o 
   2   7  10        4.53       -4.77      4.79 o 
   3   7  10      143.79      130.13     11.46 o 
   4   7  10       80.86       70.76     11.77 o 
   5   7  10        4.42        7.24      6.83 o 
   6   7  10        1.98       -4.58      8.66 o 
  -5   8  10       14.37       17.20      7.04 o 
  -4   8  10       12.33        6.87      8.43 o 
  -3   8  10       38.27       26.58     11.51 o 
  -2   8  10      104.16      115.78     12.36 o 
  -1   8  10       18.99        9.22      5.80 o 
   0   8  10        0.45       -6.76      5.10 o 
   1   8  10       40.96       38.72      7.14 o 
   2   8  10      117.27      130.83     11.78 o 
   3   8  10       10.71        1.04      5.68 o 
   4   8  10       16.29       26.68      8.15 o 
   5   8  10        4.55       -1.17      6.73 o 
  -4   9  10        5.34        5.98      8.91 o 
  -3   9  10        0.26       -2.36      7.83 o 
  -2   9  10        2.83       -8.37      7.08 o 
  -1   9  10       16.64       14.08      7.93 o 
   0   9  10        2.69       -2.50      5.93 o 
   1   9  10       77.27       71.13     12.35 o 
   2   9  10        8.26       -2.60      7.40 o 
   3   9  10       23.28       18.52      9.16 o 
  -1  10  10       13.05       14.10      9.42 o 
   0  10  10        0.36       -3.55      6.02 o 
  -9   0  11       18.56       25.02     14.32 o 
  -7   0  11       13.59        3.05      8.01 o 
  -5   0  11      286.68      279.30     12.20 o 
  -3   0  11     3728.09     3803.39     41.09 o 
  -1   0  11        2.84        2.07      2.89 o 
   1   0  11     3385.04     3738.51     41.65 o 
   3   0  11     1480.51     1461.33     35.63 o 
   5   0  11      114.78      150.34     17.21 o 
   7   0  11        2.68       -5.05      9.32 o 
  -9   1  11       13.00        5.07      8.38 o 
  -8   1  11       46.93       45.64     15.51 o 
  -7   1  11       61.99       61.56     10.27 o 
  -6   1  11      121.66      160.94     13.45 o 
  -5   1  11      235.29      227.82      7.90 o 
  -4   1  11        2.70        2.56      2.84 o 
  -3   1  11      461.69      468.18      9.30 o 
  -2   1  11       67.94       81.74      4.80 o 
  -1   1  11      890.40      881.40     11.81 o 
   0   1  11      579.51      557.10      9.82 o 
   1   1  11      244.99      254.55      4.56 o 
   2   1  11       51.78       52.83      9.32 o 
   3   1  11      110.92      119.71      7.86 o 
   4   1  11       97.09      111.98     10.07 o 
   5   1  11      226.75      198.84     17.76 o 
   6   1  11      410.76      380.96     16.13 o 
   7   1  11      104.81      100.98     12.36 o 
   8   1  11        0.62       -7.38      7.07 o 
  -9   2  11        0.29        1.15      7.86 o 
  -8   2  11      120.84      155.73     22.15 o 
  -7   2  11        0.12        2.84      6.12 o 
  -6   2  11      212.31      210.89     13.00 o 
  -5   2  11      562.61      568.85     12.02 o 
  -4   2  11       11.99        3.49      2.43 o 
  -3   2  11        1.65        0.96      2.48 o 
  -2   2  11      522.97      503.62      6.78 o 
  -1   2  11        0.84       -0.67      1.54 o 
   0   2  11      703.05      761.85      8.87 o 
   1   2  11      264.93      285.01      5.41 o 
   2   2  11      416.87      406.15      9.11 o 
   3   2  11        3.81        1.63      3.35 o 
   4   2  11      192.97      174.26      9.96 o 
   5   2  11        3.79       -0.29      5.51 o 
   6   2  11        8.24        5.77      6.81 o 
   7   2  11      150.78      175.53     15.16 o 
   8   2  11       61.39      120.94     22.17 o 
  -8   3  11       13.22       14.45      6.68 o 
  -7   3  11       18.00       13.67      6.33 o 
  -6   3  11       38.48       29.90      6.87 o 
  -5   3  11       73.73       94.47      7.81 o 
  -4   3  11       12.52       16.11      2.99 o 
  -3   3  11       60.70       68.05      4.48 o 
  -2   3  11        3.40        3.61      1.95 o 
  -1   3  11       55.06       52.36      4.45 o 
   0   3  11      243.56      245.68      6.15 o 
   1   3  11      375.73      378.50      7.86 o 
   2   3  11      327.78      331.30      7.99 o 
   3   3  11       71.07       89.01      5.98 o 
   4   3  11       60.44       56.37      6.96 o 
   5   3  11        4.92       -2.85      4.94 o 
   6   3  11        1.02       -5.71      6.67 o 
   7   3  11        1.34       -4.30      7.93 o 
  -8   4  11        0.02       -2.54      6.54 o 
  -7   4  11        9.66        8.23      6.40 o 
  -6   4  11       19.62       10.28      5.69 o 
  -5   4  11       40.30       37.87      5.40 o 
  -4   4  11      153.59      143.11     11.75 o 
  -3   4  11       24.00       15.40      4.43 o 
  -2   4  11       20.06       19.61      2.98 o 
  -1   4  11       18.98       16.96      2.83 o 
   0   4  11       13.66        7.24      2.54 o 
   1   4  11       28.62       28.35      3.38 o 
   2   4  11       47.25       67.97      9.83 o 
   3   4  11       99.11      123.82      8.73 o 
   4   4  11      229.35      224.72     17.18 o 
   5   4  11       99.97      108.76     13.15 o 
   6   4  11        9.17        0.26      6.79 o 
   7   4  11        4.51      -12.42      8.28 o 
  -8   5  11        0.03       -4.26      7.97 o 
  -7   5  11        3.36       -4.07      7.50 o 
  -6   5  11        0.12       -7.75      6.15 o 
  -5   5  11       13.79       11.80      5.29 o 
  -4   5  11       52.02       59.24      7.95 o 
  -3   5  11       69.35       82.66      7.79 o 
  -2   5  11        1.98       -0.91      3.04 o 
  -1   5  11        2.05       -1.73      2.49 o 
   0   5  11       71.99       79.29      4.95 o 
   1   5  11        6.36        7.90      3.01 o 
   2   5  11        0.38       -0.69      3.28 o 
   3   5  11       13.98       13.75      4.80 o 
   4   5  11      727.98      754.37     37.74 o 
   5   5  11       12.30        7.75      7.67 o 
   6   5  11       10.08       21.03     11.76 o 
   7   5  11        7.70        4.49      9.01 o 
  -7   6  11        0.58       -3.26      8.35 o 
  -6   6  11       21.42       13.96      7.74 o 
  -5   6  11        9.17        1.25      5.16 o 
  -4   6  11       86.96       92.00     10.91 o 
  -3   6  11        1.32       -6.07      4.05 o 
  -2   6  11      110.60      114.39      8.81 o 
  -1   6  11        6.89        1.83      3.55 o 
   0   6  11        9.21        1.26      3.08 o 
   1   6  11       15.95       12.00      3.62 o 
   2   6  11       97.84      106.60      7.61 o 
   3   6  11      102.60       93.35     15.54 o 
   4   6  11        0.62       -3.17      5.62 o 
   5   6  11       33.04       43.19     10.71 o 
   6   6  11        7.04        3.73      9.28 o 
  -6   7  11       11.70       13.42      8.76 o 
  -5   7  11        0.08       -4.91      5.65 o 
  -4   7  11        0.00        2.76      7.39 o 
  -3   7  11       32.09       32.93      7.10 o 
  -2   7  11      171.86      170.83     10.39 o 
  -1   7  11       32.14       29.71      5.46 o 
   0   7  11      154.69      149.93      7.65 o 
   1   7  11       40.10       39.76      5.69 o 
   2   7  11        0.29       -5.97      4.89 o 
   3   7  11       71.51       83.11      9.68 o 
   4   7  11        0.01        1.01      6.10 o 
   5   7  11       87.94       85.29     13.63 o 
  -5   8  11        3.05        0.41      7.53 o 
  -4   8  11        3.04        0.04      7.77 o 
  -3   8  11       18.58        8.95      7.45 o 
  -2   8  11       70.89       77.45      9.26 o 
  -1   8  11        0.98       -0.33      4.28 o 
   0   8  11       14.04        3.67      5.78 o 
   1   8  11       97.40      119.13     12.77 o 
   2   8  11       62.43       55.56     10.47 o 
   3   8  11       72.19       67.50      9.02 o 
   4   8  11        1.68       -0.94      6.78 o 
  -4   9  11        5.27        0.76      8.05 o 
  -3   9  11        1.35       -2.19     11.22 o 
  -2   9  11        0.31       -0.57      7.10 o 
  -1   9  11        0.38        0.56      7.46 o 
   0   9  11       33.83       42.62      7.99 o 
   1   9  11        3.39       12.38      9.18 o 
   2   9  11       33.79       42.08     11.68 o 
   3   9  11       31.29       24.42      9.62 o 
  -8   0  12      168.37      208.78     24.39 o 
  -6   0  12      104.93      110.08     16.65 o 
  -4   0  12      291.78      284.76     11.50 o 
  -2   0  12      581.19      598.27     14.02 o 
   0   0  12     7699.66     8495.26     64.26 o 
   2   0  12       24.95       47.55      9.25 o 
   4   0  12      540.76      541.74     23.60 o 
   6   0  12       50.71       26.51     12.37 o 
   8   0  12       36.53       55.88     15.47 o 
  -9   1  12       11.12        1.13      8.55 o 
  -8   1  12       55.64       65.72     15.85 o 
  -7   1  12       28.45       26.35      8.45 o 
  -6   1  12       46.29       39.70      8.45 o 
  -5   1  12        5.52        1.02      3.41 o 
  -4   1  12        4.37        2.76      3.06 o 
  -3   1  12        8.62        5.18      2.80 o 
  -2   1  12       33.12       38.28      3.17 o 
  -1   1  12      131.87      145.75      4.90 o 
   0   1  12      170.77      197.33      5.41 o 
   1   1  12     1671.59     1661.89     13.57 o 
   2   1  12       93.22      104.32      4.75 o 
   3   1  12      173.57      174.36      9.40 o 
   4   1  12       10.59        7.25      5.28 o 
   5   1  12      238.23      221.72     13.47 o 
   6   1  12      187.48      187.03     12.08 o 
   7   1  12        6.78        8.15      7.63 o 
   8   1  12        0.09       -9.40      6.97 o 
  -9   2  12        0.36       -8.05      6.57 o 
  -8   2  12        0.65        7.79      8.05 o 
  -7   2  12        6.50        7.52      6.96 o 
  -6   2  12       47.47       37.32      8.08 o 
  -5   2  12       13.07       11.55      4.46 o 
  -4   2  12       38.05       34.87      4.48 o 
  -3   2  12      489.95      528.46     11.08 o 
  -2   2  12      677.78      671.76      8.21 o 
  -1   2  12      392.37      464.43      6.49 o 
   0   2  12      136.67      135.43      4.65 o 
   1   2  12       88.91       84.47      4.72 o 
   2   2  12        2.05       -0.21      2.73 o 
   3   2  12      456.70      442.97     14.55 o 
   4   2  12        7.28       -0.39      5.30 o 
   5   2  12       20.89       11.77      6.41 o 
   6   2  12      295.77      288.69     17.84 o 
   7   2  12       25.98       27.29      8.31 o 
  -8   3  12        4.83       12.44      7.12 o 
  -7   3  12       29.94       21.58     10.11 o 
  -6   3  12       37.74       40.01      7.13 o 
  -5   3  12        6.61        2.62      4.34 o 
  -4   3  12        1.33       -4.62      3.08 o 
  -3   3  12      174.01      178.33      5.64 o 
  -2   3  12       78.35       83.38      3.76 o 
  -1   3  12       41.81       45.16      6.06 o 
   0   3  12        6.18        1.20      2.08 o 
   1   3  12      214.34      237.40      5.44 o 
   2   3  12       50.81       62.41      5.22 o 
   3   3  12        0.71        2.55      3.50 o 
   4   3  12       42.43       45.71      6.64 o 
   5   3  12       26.37       32.21      6.74 o 
   6   3  12       70.57      103.20     21.04 o 
   7   3  12       54.32       65.06     12.11 o 
  -8   4  12        0.17       -6.61      6.78 o 
  -7   4  12        1.08       -2.16      5.41 o 
  -6   4  12       10.19        1.81      5.14 o 
  -5   4  12      236.36      214.31      8.70 o 
  -4   4  12       37.83       30.23      5.80 o 
  -3   4  12        1.18       -0.18      3.60 o 
  -2   4  12       52.65       57.67      4.82 o 
  -1   4  12        0.01       -0.96      2.20 o 
   0   4  12      554.23      592.25      9.17 o 
   1   4  12       21.98       11.91      2.95 o 
   2   4  12        4.81        4.42      3.46 o 
   3   4  12      139.54      146.16      6.98 o 
   4   4  12       35.90       30.00      6.48 o 
   5   4  12       16.69       23.35      8.81 o 
   6   4  12       26.42       14.18      8.61 o 
   7   4  12        3.49        0.69      8.60 o 
  -7   5  12        7.54        6.80      7.47 o 
  -6   5  12       20.16       12.40      8.21 o 
  -5   5  12      210.24      193.75     13.56 o 
  -4   5  12      105.38      120.60     10.02 o 
  -3   5  12       35.31       33.24      6.06 o 
  -2   5  12       12.28        9.88      3.68 o 
  -1   5  12       10.48        8.71      4.05 o 
   0   5  12       57.65       48.93      5.25 o 
   1   5  12       29.19       22.39      3.71 o 
   2   5  12       41.49       47.22      5.60 o 
   3   5  12       50.90       60.61      6.35 o 
   4   5  12       37.12       28.55      9.01 o 
   5   5  12        8.32        3.85      8.24 o 
   6   5  12       32.66       57.36     11.90 o 
  -7   6  12       18.18       25.47     10.37 o 
  -6   6  12       19.83       24.66      9.17 o 
  -5   6  12        1.54        4.33      6.89 o 
  -4   6  12       30.97       30.77      7.35 o 
  -3   6  12      142.13      165.05     11.15 o 
  -2   6  12      138.95      147.45      9.22 o 
  -1   6  12       50.28       47.47      5.70 o 
   0   6  12       86.71      111.95      6.27 o 
   1   6  12       19.28       15.58      5.11 o 
   2   6  12       49.93       50.36      5.96 o 
   3   6  12       20.24        8.85      5.92 o 
   4   6  12       33.45       23.04      7.22 o 
   5   6  12      199.70      205.01     25.01 o 
   6   6  12        9.89       16.69      8.75 o 
  -6   7  12       19.68       17.07      9.33 o 
  -5   7  12        2.59        2.91      7.32 o 
  -4   7  12        1.09       -5.11      5.94 o 
  -3   7  12       34.10       24.23      6.73 o 
  -2   7  12        7.65       14.18      5.68 o 
  -1   7  12        7.62        6.35      4.44 o 
   0   7  12        0.54       -2.63      3.84 o 
   1   7  12       64.76       63.47      7.57 o 
   2   7  12      224.83      221.10     14.10 o 
   3   7  12       77.32       86.51     10.83 o 
   4   7  12       33.77       41.53      8.80 o 
   5   7  12       26.05       30.39     10.53 o 
  -5   8  12        0.88       -6.71      7.59 o 
  -4   8  12        9.10       -4.45      6.85 o 
  -3   8  12        0.03       -1.74      6.90 o 
  -2   8  12        6.07        6.27      5.76 o 
  -1   8  12        0.06       -2.68      4.42 o 
   0   8  12       94.07       95.04      9.35 o 
   1   8  12       59.89       65.69     10.64 o 
   2   8  12       26.67       11.67     12.75 o 
   3   8  12        0.73       -0.90      6.10 o 
   4   8  12       39.41       38.80     10.00 o 
  -3   9  12       17.71       10.83      9.34 o 
  -2   9  12        9.17       -7.68      9.06 o 
  -1   9  12        0.44       -0.97      6.67 o 
   0   9  12        9.65       16.16      8.90 o 
   1   9  12        5.11       -0.70      7.46 o 
   2   9  12        0.34        0.69      7.65 o 
  -9   0  13       37.43       22.19     13.32 o 
  -7   0  13      104.90      111.84     18.21 o 
  -5   0  13      112.53       96.22     10.14 o 
  -3   0  13        6.80        4.39      3.96 o 
  -1   0  13      839.48      859.83     16.37 o 
   1   0  13      767.25      728.11     12.31 o 
   3   0  13       35.17       35.56      9.75 o 
   5   0  13      127.38      154.48     14.79 o 
   7   0  13       50.92       36.24     14.05 o 
  -9   1  13       28.82       26.13     10.59 o 
  -8   1  13        1.71       -6.62      6.61 o 
  -7   1  13      148.08      188.69     22.50 o 
  -6   1  13        6.25        3.55      4.14 o 
  -5   1  13        7.99        3.27      3.68 o 
  -4   1  13        0.26        2.62      3.24 o 
  -3   1  13      169.33      168.09      6.08 o 
  -2   1  13      173.22      160.34      4.11 o 
  -1   1  13       10.35       10.96      2.85 o 
   0   1  13     1302.68     1366.51     18.70 o 
   1   1  13      191.91      181.39      6.17 o 
   2   1  13      324.14      357.81     12.63 o 
   3   1  13       45.24       47.99      8.39 o 
   4   1  13       68.26       59.02      8.75 o 
   5   1  13       15.63       21.80      7.40 o 
   6   1  13       58.12       87.29     11.66 o 
   7   1  13       37.22       46.37     10.28 o 
  -8   2  13        1.21        8.87      8.67 o 
  -7   2  13        0.62        1.29      6.25 o 
  -6   2  13       33.13       30.59      6.80 o 
  -5   2  13      102.40      116.19      7.58 o 
  -4   2  13       32.75       28.99      7.73 o 
  -3   2  13        6.15        6.89      3.45 o 
  -2   2  13       25.63       22.47      2.70 o 
  -1   2  13      121.54      110.90      4.02 o 
   0   2  13      934.30      983.72     10.84 o 
   1   2  13      259.78      261.75      5.53 o 
   2   2  13        7.65        5.57      3.43 o 
   3   2  13       14.10        3.76      5.27 o 
   4   2  13       86.81       87.30      9.97 o 
   5   2  13      108.21      115.58     11.80 o 
   6   2  13      110.38      138.43     13.82 o 
   7   2  13       74.11       66.64     11.89 o 
  -8   3  13       12.64       15.22      7.59 o 
  -7   3  13        0.59       -0.98      5.50 o 
  -6   3  13        5.67        1.00      4.81 o 
  -5   3  13        0.20       -4.82      3.72 o 
  -4   3  13       53.26       46.42      5.07 o 
  -3   3  13      251.58      250.20      6.66 o 
  -2   3  13      397.14      409.70      6.79 o 
  -1   3  13       81.08       84.92      5.07 o 
   0   3  13      159.24      138.55      4.57 o 
   1   3  13      242.12      221.75      6.88 o 
   2   3  13       21.58       21.78      4.37 o 
   3   3  13      193.89      184.51      8.82 o 
   4   3  13      184.79      163.81      8.84 o 
   5   3  13      505.12      489.14     15.25 o 
   6   3  13      212.68      225.61     16.56 o 
   7   3  13       20.84       24.59     10.00 o 
  -8   4  13        1.28       -9.89      6.59 o 
  -7   4  13       35.33       32.81      7.91 o 
  -6   4  13       77.08      109.21     10.16 o 
  -5   4  13       72.57       72.56      7.28 o 
  -4   4  13      112.07      111.38      9.86 o 
  -3   4  13        0.39       -5.14      3.58 o 
  -2   4  13      387.46      378.10     12.20 o 
  -1   4  13       24.21       19.85      3.80 o 
   0   4  13       80.07       85.07      5.86 o 
   1   4  13       27.54       26.62      4.29 o 
   2   4  13      115.54      143.07      7.45 o 
   3   4  13     1384.30     1394.51     37.01 o 
   4   4  13      115.15      104.24      9.43 o 
   5   4  13      105.90      142.31     14.59 o 
   6   4  13        4.62        6.06      8.04 o 
   7   4  13       50.09       57.61     26.46 o 
  -7   5  13        1.00       -5.45      7.24 o 
  -6   5  13        0.01       -0.96      7.00 o 
  -5   5  13      146.55      163.48     11.70 o 
  -4   5  13      169.15      218.79     12.27 o 
  -3   5  13        1.54       -1.79      4.23 o 
  -2   5  13       85.29       95.96      8.66 o 
  -1   5  13        1.62        0.78      2.95 o 
   0   5  13       39.67       37.26      4.14 o 
   1   5  13      153.92      138.06      6.36 o 
   2   5  13      112.25      106.16      7.44 o 
   3   5  13       28.46       26.18      5.58 o 
   4   5  13       76.34       89.06     12.11 o 
   5   5  13       18.95        6.75     10.89 o 
   6   5  13       40.66       44.54     11.07 o 
  -7   6  13       35.51       23.39     10.19 o 
  -6   6  13        2.27        2.30      8.61 o 
  -5   6  13       33.25       27.85      8.58 o 
  -4   6  13       59.18       51.50      8.23 o 
  -3   6  13      431.77      397.92     13.14 o 
  -2   6  13       30.93       31.77      6.29 o 
  -1   6  13       61.24       76.94      6.53 o 
   0   6  13        1.30       -3.32      3.09 o 
   1   6  13       77.56       81.24      6.91 o 
   2   6  13       51.92       62.12      6.56 o 
   3   6  13        3.38       -2.78      6.40 o 
   4   6  13        1.79       -0.02      7.49 o 
   5   6  13        0.02       10.52     13.09 o 
   6   6  13        1.56        8.97      9.15 o 
  -6   7  13        2.75       -0.56      8.19 o 
  -5   7  13       49.83       41.11      9.90 o 
  -4   7  13       65.70       54.85     10.02 o 
  -3   7  13       35.83       30.66      7.29 o 
  -2   7  13      193.69      178.93      9.96 o 
  -1   7  13       33.52       26.44      5.53 o 
   0   7  13        1.53        1.00      4.13 o 
   1   7  13       17.83       17.82      5.20 o 
   2   7  13        6.23       15.20      6.11 o 
   3   7  13        2.47        2.22      5.35 o 
   4   7  13        0.92        5.15      7.67 o 
   5   7  13        2.21       -4.32     10.19 o 
  -5   8  13        9.93       16.13      9.57 o 
  -4   8  13        0.29       -3.08      8.99 o 
  -3   8  13       15.01        6.45      6.15 o 
  -2   8  13       14.37       14.63      8.79 o 
  -1   8  13        7.72        3.50      6.88 o 
   0   8  13       17.58        4.72      6.85 o 
   1   8  13      212.61      201.78     18.55 o 
   2   8  13       33.67       29.45      9.26 o 
   3   8  13      147.71      173.72     13.08 o 
   4   8  13        0.02       -2.40      8.57 o 
  -3   9  13       24.59       16.11      8.87 o 
  -2   9  13       38.28       41.78     10.09 o 
  -1   9  13       22.17       13.30     13.11 o 
   0   9  13       13.78       16.21      8.53 o 
   1   9  13       54.79       50.58     10.48 o 
   2   9  13       14.42       11.46      9.10 o 
  -8   0  14      122.56      179.71     24.39 o 
  -6   0  14       11.67        5.10      6.03 o 
  -4   0  14      200.03      184.35     10.06 o 
  -2   0  14      677.98      672.66     15.74 o 
   0   0  14       14.18       23.86      6.44 o 
   2   0  14      182.01      200.09     14.27 o 
   4   0  14      695.58      660.74     27.42 o 
   6   0  14      506.24      441.70     25.81 o 
  -8   1  14        3.72       15.40     15.05 o 
  -7   1  14       35.90       28.32     11.75 o 
  -6   1  14       22.89       19.39      5.35 o 
  -5   1  14        0.00        2.03      3.61 o 
  -4   1  14        2.20       -3.68      2.95 o 
  -3   1  14       27.47       15.58      4.01 o 
  -2   1  14       54.14       55.38      5.06 o 
  -1   1  14      664.71      678.73     10.63 o 
   0   1  14      766.49      866.23     12.11 o 
   1   1  14      123.99      134.08      5.66 o 
   2   1  14        0.15       -0.50      4.54 o 
   3   1  14       93.66      124.78     10.68 o 
   4   1  14       27.02       16.40      8.12 o 
   5   1  14      162.90      170.46     27.77 o 
   6   1  14       64.02       62.43     10.65 o 
   7   1  14        8.24        7.07      8.04 o 
  -8   2  14       35.12       23.71     10.22 o 
  -7   2  14        2.04        2.44      6.42 o 
  -6   2  14       62.66       62.16      9.46 o 
  -5   2  14       26.10       21.58      4.75 o 
  -4   2  14      253.24      235.69      7.94 o 
  -3   2  14      167.08      152.49      6.25 o 
  -2   2  14      420.06      403.30      8.89 o 
  -1   2  14        8.51        4.45      2.24 o 
   0   2  14      214.12      231.80      5.23 o 
   1   2  14      263.18      257.29     11.33 o 
   2   2  14       10.83        8.74      5.14 o 
   3   2  14      318.64      284.63     12.68 o 
   4   2  14       62.32       71.98      9.65 o 
   5   2  14       73.99       89.48     16.48 o 
   6   2  14        7.78       11.53     11.56 o 
   7   2  14        5.21        4.20      7.39 o 
  -8   3  14        0.26       -7.51      6.00 o 
  -7   3  14        0.15        0.01      5.98 o 
  -6   3  14      142.67      159.86     14.97 o 
  -5   3  14       19.83       13.68      4.83 o 
  -4   3  14      103.83      116.40      7.61 o 
  -3   3  14       44.09       48.10      4.57 o 
  -2   3  14       49.26       54.42      4.42 o 
  -1   3  14       29.45       20.95      3.21 o 
   0   3  14      131.60      141.49      6.30 o 
   1   3  14      197.37      171.06      6.36 o 
   2   3  14     1087.56     1110.03     15.55 o 
   3   3  14      341.15      308.53     11.24 o 
   4   3  14       38.57       40.48      7.08 o 
   5   3  14       30.24       41.80      7.53 o 
   6   3  14        6.02        4.04      6.63 o 
   7   3  14        4.10        6.52      9.25 o 
  -8   4  14       11.35        8.84      7.69 o 
  -7   4  14       48.47       51.26     13.43 o 
  -6   4  14        9.95       13.64      6.19 o 
  -5   4  14        9.55        5.48      4.65 o 
  -4   4  14       10.49        7.17      4.34 o 
  -3   4  14       58.42       54.90      6.68 o 
  -2   4  14       38.67       34.64      4.59 o 
  -1   4  14        8.70        8.33      2.92 o 
   0   4  14       30.04       27.67      3.63 o 
   1   4  14       23.60       24.40      5.36 o 
   2   4  14        0.68       -2.43      3.71 o 
   3   4  14       98.34      112.21      9.26 o 
   4   4  14      634.47      650.64     17.23 o 
   5   4  14        6.46        2.85      7.72 o 
   6   4  14        0.19       -3.64      7.95 o 
  -7   5  14       13.78        9.08      7.99 o 
  -6   5  14        3.31       -3.38      6.62 o 
  -5   5  14        0.05       -0.51      5.09 o 
  -4   5  14      205.98      223.57     10.60 o 
  -3   5  14       81.50       88.37      8.54 o 
  -2   5  14      210.37      207.77      9.01 o 
  -1   5  14      487.33      459.73      9.10 o 
   0   5  14       34.47       46.61      4.73 o 
   1   5  14      166.38      154.02      6.82 o 
   2   5  14        2.39        0.79      4.14 o 
   3   5  14        0.63       -6.76      4.51 o 
   4   5  14       30.56       24.47      9.13 o 
   5   5  14       45.43       56.42     14.06 o 
   6   5  14       22.08       22.19     17.08 o 
  -6   6  14      101.33      125.97     14.60 o 
  -5   6  14       16.01       -0.51      6.84 o 
  -4   6  14       31.79       19.51      6.63 o 
  -3   6  14        0.07        2.38      5.00 o 
  -2   6  14      396.57      418.08     13.14 o 
  -1   6  14        0.19       -4.50      4.30 o 
   0   6  14       12.84        7.72      4.30 o 
   1   6  14      113.17      118.48     10.77 o 
   2   6  14        0.03       -5.46      3.87 o 
   3   6  14       89.45      102.50      9.96 o 
   4   6  14       67.33       61.64     11.29 o 
   5   6  14       14.09       10.50      8.79 o 
  -6   7  14        7.59       11.86     18.80 o 
  -5   7  14       12.24        7.55     12.51 o 
  -4   7  14       18.68       16.42      7.10 o 
  -3   7  14       94.73       88.54      9.43 o 
  -2   7  14       60.41       62.93      8.57 o 
  -1   7  14       22.72       18.56      5.89 o 
   0   7  14        3.78       -1.26      4.87 o 
   1   7  14        0.31       -5.07      4.85 o 
   2   7  14      138.56      136.57     17.24 o 
   3   7  14        4.28        2.89      6.25 o 
   4   7  14       21.84       19.90      9.85 o 
  -4   8  14        1.12      -10.18      6.79 o 
  -3   8  14        1.63       -8.04      5.79 o 
  -2   8  14        0.21       -7.65      5.10 o 
  -1   8  14        0.13        2.78      5.69 o 
   0   8  14        1.78       -3.47      6.86 o 
   1   8  14      102.36      128.88     23.00 o 
   2   8  14       24.50       20.87      8.76 o 
   3   8  14        0.62        2.60      5.88 o 
  -2   9  14        3.70        5.89      7.13 o 
  -1   9  14        3.53       -1.13      9.50 o 
   0   9  14       24.36        3.30     10.38 o 
   1   9  14        5.58       -2.03      7.81 o 
  -7   0  15       57.24       57.07     15.09 o 
  -5   0  15      103.05       85.71      9.90 o 
  -3   0  15       37.21       25.24      5.87 o 
  -1   0  15       11.77       30.67      8.81 o 
   1   0  15       44.14       58.57     11.18 o 
   3   0  15      498.96      468.94     22.58 o 
   5   0  15      405.78      367.79     22.83 o 
   7   0  15       18.67        5.50     11.02 o 
  -8   1  15      259.11      249.39     15.77 o 
  -7   1  15        0.90       -5.27      6.89 o 
  -6   1  15      211.34      182.56      8.44 o 
  -5   1  15        0.40        1.61      3.81 o 
  -4   1  15       47.12       41.81      5.29 o 
  -3   1  15       19.11       13.40      3.67 o 
  -2   1  15       10.20       14.32      3.38 o 
  -1   1  15      227.34      211.99      7.66 o 
   0   1  15      601.49      615.96     11.37 o 
   1   1  15       26.54       27.64     15.02 o 
   2   1  15      229.11      242.21     12.91 o 
   3   1  15        3.33       -1.19      4.78 o 
   4   1  15       20.74       20.27      7.89 o 
   5   1  15      134.13      138.09     31.21 o 
   6   1  15       25.27        9.79      7.99 o 
   7   1  15        1.50        0.94      7.78 o 
  -8   2  15        0.03        1.46     10.59 o 
  -7   2  15        1.23       -5.44      6.47 o 
  -6   2  15       84.73      102.34     10.10 o 
  -5   2  15       45.15       49.37      5.75 o 
  -4   2  15       11.08       10.04      3.79 o 
  -3   2  15      284.17      277.21      8.13 o 
  -2   2  15      226.79      210.21      6.83 o 
  -1   2  15      406.54      416.71      7.55 o 
   0   2  15      129.03      130.06      4.46 o 
   1   2  15      380.28      340.87      9.40 o 
   2   2  15      274.00      269.47     14.28 o 
   3   2  15     1253.98     1212.25     26.13 o 
   4   2  15      147.94      172.78     12.30 o 
   5   2  15      138.48      162.78     18.83 o 
   6   2  15      206.04      213.34     15.54 o 
   7   2  15       24.13       24.39     11.56 o 
  -8   3  15        9.26        7.30      7.42 o 
  -7   3  15      175.11      219.48     12.85 o 
  -6   3  15      169.40      196.39     11.47 o 
  -5   3  15      131.99      135.68      9.20 o 
  -4   3  15       12.04        6.92      3.37 o 
  -3   3  15       76.67       84.98      5.66 o 
  -2   3  15      360.58      353.97      7.87 o 
  -1   3  15      334.87      310.34      6.91 o 
   0   3  15      105.43      113.18      4.77 o 
   1   3  15        4.95       -0.79      4.60 o 
   2   3  15      345.17      359.72     11.59 o 
   3   3  15      175.13      160.05      9.28 o 
   4   3  15      171.57      178.05     10.16 o 
   5   3  15       48.55       43.77      7.85 o 
   6   3  15        2.12       -4.82      5.66 o 
  -7   4  15        6.41        8.12      6.90 o 
  -6   4  15        7.34       13.92      5.60 o 
  -5   4  15       83.50       76.77      7.62 o 
  -4   4  15       30.97       26.92      5.33 o 
  -3   4  15      120.75      125.98      9.25 o 
  -2   4  15        0.06       -2.60      2.97 o 
  -1   4  15       51.29       55.21      4.79 o 
   0   4  15      221.92      208.74      7.26 o 
   1   4  15      221.96      209.55      7.56 o 
   2   4  15      791.82      747.36     19.52 o 
   3   4  15       62.97       74.38     17.60 o 
   4   4  15       37.44       42.54      7.57 o 
   5   4  15       15.37       14.49     17.23 o 
   6   4  15       12.73        7.82      9.12 o 
  -7   5  15        1.08       -9.71      8.20 o 
  -6   5  15        0.72       -1.25      6.78 o 
  -5   5  15       29.67       28.11      7.08 o 
  -4   5  15       71.96       70.21     12.70 o 
  -3   5  15      196.59      186.10     15.39 o 
  -2   5  15       75.06       79.41      8.72 o 
  -1   5  15      206.75      192.92      7.37 o 
   0   5  15        8.99        5.82      4.03 o 
   1   5  15       50.66       52.76      5.98 o 
   2   5  15       33.37       30.09      5.32 o 
   3   5  15       34.84       36.18     11.97 o 
   4   5  15       43.46       35.42      9.91 o 
   5   5  15       57.81       60.72     13.97 o 
   6   5  15        1.65        4.87      9.69 o 
  -6   6  15        2.17        0.18      7.63 o 
  -5   6  15        9.36       10.12      6.72 o 
  -4   6  15       28.40       22.34      6.74 o 
  -3   6  15      148.37      163.46     11.26 o 
  -2   6  15        7.88        3.11      5.21 o 
  -1   6  15       76.61       87.71      8.56 o 
   0   6  15        8.29        7.14      4.28 o 
   1   6  15      252.30      243.75      8.72 o 
   2   6  15       17.66       17.72      5.12 o 
   3   6  15       45.95       61.21     10.93 o 
   4   6  15       84.12      122.07     14.41 o 
   5   6  15        8.80       12.04      9.51 o 
  -5   7  15        0.04        2.55      9.70 o 
  -4   7  15       12.24       12.69      6.88 o 
  -3   7  15        6.29        1.50      5.65 o 
  -2   7  15       17.74        9.96      6.02 o 
  -1   7  15        0.52        2.50      8.98 o 
   0   7  15        0.02       -7.50      5.00 o 
   1   7  15      103.83      117.10      9.99 o 
   2   7  15        1.44       -7.82      5.21 o 
   3   7  15       17.36       12.28     10.99 o 
   4   7  15        7.26       -1.33      9.10 o 
  -4   8  15        0.23       -9.46      7.13 o 
  -3   8  15        1.72        3.90      6.68 o 
  -2   8  15       32.81       24.20      7.50 o 
  -1   8  15       31.76       31.85      9.24 o 
   0   8  15       22.66       34.59     12.53 o 
   1   8  15        0.10       -9.59      6.40 o 
   2   8  15       22.45       29.04      9.38 o 
   3   8  15        0.15      -10.93      7.78 o 
  -2   9  15        4.54       -2.46      6.78 o 
  -1   9  15       39.24       29.66     13.64 o 
   0   9  15       28.61       33.46     13.57 o 
  -8   0  16       82.85       74.06     19.27 o 
  -6   0  16      519.84      523.07     19.05 o 
  -4   0  16       27.81       19.81     10.26 o 
  -2   0  16       23.01       14.66      5.11 o 
   0   0  16      221.50      219.17      8.81 o 
   2   0  16      275.86      259.47     17.42 o 
   4   0  16       60.15       62.68     13.44 o 
   6   0  16        1.55       14.73     10.99 o 
  -8   1  16       50.73       60.86     12.02 o 
  -7   1  16        0.60       -5.10      6.75 o 
  -6   1  16       32.05       31.34      5.79 o 
  -5   1  16      174.28      172.91      8.39 o 
  -4   1  16        0.72       -2.32      3.65 o 
  -3   1  16       51.10       61.74      5.73 o 
  -2   1  16      216.59      208.87      6.91 o 
  -1   1  16        0.99        2.80      3.44 o 
   0   1  16       30.55       31.71      4.79 o 
   1   1  16      321.91      337.63     13.37 o 
   2   1  16       15.86       17.95      6.31 o 
   3   1  16      126.48      159.83     17.60 o 
   4   1  16      227.79      219.09     12.41 o 
   5   1  16        4.64       -1.89      5.70 o 
   6   1  16       38.18       29.91     14.51 o 
   7   1  16        2.63       -2.20      7.49 o 
  -8   2  16        2.20        0.49      8.05 o 
  -7   2  16       54.35       76.53     11.47 o 
  -6   2  16       39.40       33.13      7.38 o 
  -5   2  16       49.78       54.24      6.40 o 
  -4   2  16       52.10       59.14      5.95 o 
  -3   2  16      360.95      327.50     15.10 o 
  -2   2  16        0.48        1.00      3.51 o 
  -1   2  16      146.68      149.00      5.04 o 
   0   2  16        6.88        6.58      3.65 o 
   1   2  16       55.73       66.22     11.90 o 
   2   2  16      229.33      238.41     12.05 o 
   3   2  16      400.85      408.21     25.90 o 
   4   2  16       67.43       77.70     10.61 o 
   5   2  16        2.57       -6.40      6.51 o 
   6   2  16      183.77      217.49     17.28 o 
  -8   3  16       31.19       30.26      8.93 o 
  -7   3  16        1.08       -0.07      6.57 o 
  -6   3  16       13.23       13.06      5.51 o 
  -5   3  16        2.87       -2.97      4.45 o 
  -4   3  16        7.02        0.88      3.80 o 
  -3   3  16        0.00       -1.14      2.99 o 
  -2   3  16       29.41       36.90      4.26 o 
  -1   3  16       42.79       54.74      5.57 o 
   0   3  16      167.81      172.20      7.80 o 
   1   3  16      557.99      542.36     11.23 o 
   2   3  16        9.41        6.54      4.88 o 
   3   3  16      322.23      320.83     11.95 o 
   4   3  16       21.41       15.84      7.90 o 
   5   3  16       71.04       91.32     10.22 o 
   6   3  16        0.00       -1.12      6.05 o 
  -7   4  16       17.68       20.97      8.00 o 
  -6   4  16       20.56       11.35      5.50 o 
  -5   4  16      136.91      156.06     10.04 o 
  -4   4  16       62.18       74.06      7.30 o 
  -3   4  16        2.78        0.25      4.54 o 
  -2   4  16      136.43      131.75     11.36 o 
  -1   4  16      437.31      448.52     10.30 o 
   0   4  16      264.74      252.15      8.08 o 
   1   4  16      295.61      277.55      8.73 o 
   2   4  16      372.80      368.35     12.48 o 
   3   4  16        0.57       -0.66      5.43 o 
   4   4  16       74.96       90.33     10.01 o 
   5   4  16        5.40        0.35      7.61 o 
   6   4  16        0.10       -8.57      7.40 o 
  -7   5  16        0.86      -10.86      7.56 o 
  -6   5  16       16.52       12.47      9.86 o 
  -5   5  16       63.26       41.80      7.99 o 
  -4   5  16       35.66       32.97      6.73 o 
  -3   5  16      133.20      144.37     10.62 o 
  -2   5  16       15.78       27.26      7.09 o 
  -1   5  16        6.81       10.18      4.19 o 
   0   5  16       83.62       98.18      7.91 o 
   1   5  16        0.47        4.91      4.19 o 
   2   5  16      102.28      115.72      9.81 o 
   3   5  16      149.53      181.77     12.16 o 
   4   5  16        5.84        7.79     12.28 o 
   5   5  16        3.05        0.15      8.28 o 
  -6   6  16        4.07       -5.50      8.15 o 
  -5   6  16        2.26        2.68      5.99 o 
  -4   6  16        0.00        1.46      5.50 o 
  -3   6  16       17.17       19.14      6.17 o 
  -2   6  16       31.01       23.34      6.57 o 
  -1   6  16       66.38       78.64     10.74 o 
   0   6  16      302.95      300.17      9.69 o 
   1   6  16        3.82       -0.06      4.18 o 
   2   6  16      155.67      191.65      9.77 o 
   3   6  16       26.89       16.79      8.49 o 
   4   6  16       36.62       27.50      9.88 o 
   5   6  16        0.09      -12.49      8.32 o 
  -5   7  16       34.16       16.18      8.77 o 
  -4   7  16       28.71       16.32      7.48 o 
  -3   7  16       12.03        6.11      6.25 o 
  -2   7  16       11.57        6.64      6.15 o 
  -1   7  16       19.68       22.87      8.27 o 
   0   7  16       23.64       32.03      8.59 o 
   1   7  16       34.58       36.52      7.45 o 
   2   7  16        0.23       -2.87      5.20 o 
   3   7  16       38.40       47.40     10.70 o 
   4   7  16       28.19       13.71      9.67 o 
  -4   8  16        0.24        3.49      7.14 o 
  -3   8  16       18.36       11.76      7.01 o 
  -2   8  16       16.95       23.09      9.29 o 
  -1   8  16       28.36       21.92     11.02 o 
   0   8  16       35.45       48.23     13.94 o 
   1   8  16       14.36       10.86      7.91 o 
   2   8  16       10.56        9.78      9.85 o 
  -7   0  17        3.59        6.81      7.40 o 
  -5   0  17      215.85      183.51     12.22 o 
  -3   0  17       97.64       88.62      9.11 o 
  -1   0  17      439.79      411.06     15.30 o 
   1   0  17      450.84      462.26     22.40 o 
   3   0  17       14.22        8.60      8.12 o 
   5   0  17       19.89        4.57     10.13 o 
  -8   1  17       24.66       19.71      9.67 o 
  -7   1  17        1.94        2.25      6.04 o 
  -6   1  17       19.93       11.74      5.16 o 
  -5   1  17        8.85        4.05      4.18 o 
  -4   1  17        7.18        2.65      3.91 o 
  -3   1  17      488.73      474.05     10.93 o 
  -2   1  17       37.03       29.30      4.51 o 
  -1   1  17      111.20      122.10      5.93 o 
   0   1  17      330.80      302.44      9.32 o 
   1   1  17      133.15      142.43     10.53 o 
   2   1  17       11.64        8.33      6.24 o 
   3   1  17      112.45      101.26     14.86 o 
   4   1  17       32.27       28.69      8.28 o 
   5   1  17        5.86       -1.02      6.48 o 
   6   1  17        0.43       -8.74      6.53 o 
  -8   2  17        0.96        1.12      8.80 o 
  -7   2  17       30.16       26.32      7.46 o 
  -6   2  17       21.97       26.41      7.11 o 
  -5   2  17       77.80       89.48      7.61 o 
  -4   2  17      174.95      158.48      7.25 o 
  -3   2  17       80.04       68.78      6.21 o 
  -2   2  17      595.44      583.95     11.62 o 
  -1   2  17      532.02      521.85     10.41 o 
   0   2  17       63.44       67.12      6.61 o 
   1   2  17      277.70      264.66     12.61 o 
   2   2  17      129.05      139.18     10.96 o 
   3   2  17      390.24      383.55     15.91 o 
   4   2  17      159.28      159.40     14.00 o 
   5   2  17        0.44       -6.37      6.66 o 
   6   2  17        9.09        4.43      8.03 o 
  -7   3  17        0.05        6.34      6.76 o 
  -6   3  17        0.03       -0.13      4.88 o 
  -5   3  17       14.75        7.50      4.88 o 
  -4   3  17       26.49       24.82      5.18 o 
  -3   3  17      249.65      235.99      7.29 o 
  -2   3  17      889.65      879.91     12.80 o 
  -1   3  17      173.35      183.50      8.85 o 
   0   3  17      399.54      389.26      9.72 o 
   1   3  17       95.54      116.37     11.18 o 
   2   3  17      113.18      139.14     10.23 o 
   3   3  17       70.49       75.48      8.59 o 
   4   3  17        0.05       -7.29      6.41 o 
   5   3  17        3.44       -1.80      5.58 o 
   6   3  17       15.14        0.43      6.63 o 
  -7   4  17       11.96       17.22      7.53 o 
  -6   4  17        0.68       -1.40      4.87 o 
  -5   4  17        2.21        0.39      4.26 o 
  -4   4  17        1.99        2.13      4.22 o 
  -3   4  17       14.83       11.20      5.28 o 
  -2   4  17       22.25        9.89      4.11 o 
  -1   4  17     1136.08     1161.61     20.18 o 
   0   4  17      141.31      141.41      7.20 o 
   1   4  17       17.11       15.16      4.47 o 
   2   4  17      912.69      897.21     19.44 o 
   3   4  17      578.98      549.62     16.03 o 
   4   4  17       50.37       49.65      8.56 o 
   5   4  17       21.68       22.62      9.41 o 
  -6   5  17        5.34       -3.02      6.54 o 
  -5   5  17       13.50        4.29      6.20 o 
  -4   5  17        6.40        5.06      5.43 o 
  -3   5  17        1.80        0.63      4.86 o 
  -2   5  17      343.17      334.24     12.06 o 
  -1   5  17      125.90      140.13      9.06 o 
   0   5  17      180.94      202.01     15.69 o 
   1   5  17      509.40      534.17     12.51 o 
   2   5  17        9.85        9.56      5.86 o 
   3   5  17        0.41       -2.19      5.47 o 
   4   5  17      158.50      153.30     15.63 o 
   5   5  17        8.71       -1.64      8.55 o 
  -6   6  17        2.60        6.33      8.44 o 
  -5   6  17        1.51       -1.82      6.54 o 
  -4   6  17        4.91        4.62      6.52 o 
  -3   6  17       19.37        9.42      5.97 o 
  -2   6  17       19.46       19.05      6.41 o 
  -1   6  17       88.58      101.83     12.09 o 
   0   6  17       61.66       78.44     11.17 o 
   1   6  17       49.96       55.45      8.27 o 
   2   6  17       11.79       21.75      6.84 o 
   3   6  17        1.65        0.29      7.54 o 
   4   6  17       96.24      113.35     19.83 o 
  -5   7  17        0.08       -0.31      6.53 o 
  -4   7  17        0.00       -3.88      6.15 o 
  -3   7  17       67.43       56.47     13.03 o 
  -2   7  17       21.88       16.19     15.84 o 
  -1   7  17        0.00       -9.36      6.24 o 
   0   7  17        0.03       -0.57      7.37 o 
   1   7  17        1.56       -3.43      4.94 o 
   2   7  17       17.58        7.81      8.24 o 
   3   7  17        4.03        4.61      8.57 o 
  -3   8  17       15.54        8.58      7.60 o 
  -2   8  17       19.46       18.68      9.05 o 
  -1   8  17       73.26       98.00     12.60 o 
   0   8  17        5.26        8.21     11.76 o 
   1   8  17        0.48        5.81     10.93 o 
   2   8  17        7.21        0.61     12.10 o 
  -8   0  18       28.79       40.31     15.99 o 
  -6   0  18       17.19       12.67      7.46 o 
  -4   0  18      193.10      166.89     11.52 o 
  -2   0  18       51.26       66.51      8.28 o 
   0   0  18      749.78      722.61     28.08 o 
   2   0  18      194.25      160.05     15.09 o 
   4   0  18      205.09      172.01     16.81 o 
   6   0  18        0.08      -12.01      8.01 o 
  -8   1  18        0.35        5.42      8.32 o 
  -7   1  18        0.60        0.34      6.20 o 
  -6   1  18       67.35       71.42      7.75 o 
  -5   1  18       24.83       25.88      5.86 o 
  -4   1  18        0.33       -4.22      3.69 o 
  -3   1  18       37.78       36.35      5.22 o 
  -2   1  18       62.15       69.95      5.91 o 
  -1   1  18      470.18      473.82     10.11 o 
   0   1  18      289.91      289.19     12.94 o 
   1   1  18        6.87        8.19      6.15 o 
   2   1  18        0.69       -7.79      5.20 o 
   3   1  18      103.62       86.62     16.57 o 
   4   1  18       20.15       22.67      7.89 o 
   5   1  18        1.52       -9.16      6.11 o 
   6   1  18        8.25       -6.54      7.40 o 
  -7   2  18        0.00       -8.53      5.83 o 
  -6   2  18       46.19       53.82      8.70 o 
  -5   2  18      145.07      171.00     12.05 o 
  -4   2  18      124.55      146.94     11.24 o 
  -3   2  18       33.29       29.71      5.10 o 
  -2   2  18       13.72       21.73      4.49 o 
  -1   2  18       47.86       63.54      5.83 o 
   0   2  18      108.29      101.67     11.45 o 
   1   2  18       51.06       73.66     12.54 o 
   2   2  18        0.23       -4.09      6.92 o 
   3   2  18      182.20      182.28     14.48 o 
   4   2  18       65.19       60.08     10.42 o 
   5   2  18        5.54       -5.59     12.97 o 
   6   2  18        2.36       -7.37      7.29 o 
  -7   3  18        3.66        0.07      5.77 o 
  -6   3  18        3.41       -0.59      5.04 o 
  -5   3  18       12.74        9.41      5.08 o 
  -4   3  18       35.96       30.77      6.38 o 
  -3   3  18      471.43      473.93     10.13 o 
  -2   3  18       11.13       14.40      3.84 o 
  -1   3  18      121.94      150.56      8.69 o 
   0   3  18       80.18       82.34      6.69 o 
   1   3  18       28.48       30.31      6.10 o 
   2   3  18      906.01      874.40     19.20 o 
   3   3  18        5.95       -7.10      4.94 o 
   4   3  18       15.04        8.35      6.24 o 
   5   3  18       66.69       93.97     12.36 o 
   6   3  18       15.46       13.37      9.12 o 
  -7   4  18        5.69        5.20      6.70 o 
  -6   4  18       49.42       44.24      7.33 o 
  -5   4  18        0.73       -0.91      4.51 o 
  -4   4  18        6.23       -3.14      4.88 o 
  -3   4  18      125.77      150.64     10.76 o 
  -2   4  18      154.66      146.24      7.46 o 
  -1   4  18       58.09       61.64      7.51 o 
   0   4  18      332.88      308.45     13.02 o 
   1   4  18        0.30       -2.64      4.86 o 
   2   4  18      196.83      206.93     10.25 o 
   3   4  18        7.01        7.70      5.90 o 
   4   4  18       21.07       20.09      7.15 o 
   5   4  18        7.00        4.74      6.58 o 
  -6   5  18        7.66       11.48      6.95 o 
  -5   5  18        7.06        7.10      6.51 o 
  -4   5  18       46.44       40.71      7.51 o 
  -3   5  18       17.99       19.63      6.51 o 
  -2   5  18      100.87      132.11     10.12 o 
  -1   5  18      456.93      447.41     17.05 o 
   0   5  18      330.52      333.58     11.71 o 
   1   5  18      149.91      175.43     11.52 o 
   2   5  18       14.71       14.34      7.25 o 
   3   5  18       60.68       70.15      9.06 o 
   4   5  18        5.54        7.32      8.24 o 
   5   5  18        0.08       -6.49      8.53 o 
  -5   6  18        0.01       -4.89      6.42 o 
  -4   6  18       51.98       49.18      8.71 o 
  -3   6  18       13.11       11.49      6.17 o 
  -2   6  18       12.87       -0.93     16.85 o 
  -1   6  18        2.38       -3.37      6.63 o 
   0   6  18        3.48        4.18      6.81 o 
   1   6  18        3.06        3.48      5.50 o 
   2   6  18        9.51        5.33      5.80 o 
   3   6  18        0.58      -10.56      7.04 o 
   4   6  18        1.13       -4.86      7.73 o 
  -4   7  18       19.60        5.28      6.95 o 
  -3   7  18        0.07       -3.15      5.58 o 
  -2   7  18       13.92       12.12      8.20 o 
  -1   7  18       56.47       48.81     10.35 o 
   0   7  18       82.49      113.21     13.87 o 
   1   7  18       26.40       29.09      8.92 o 
   2   7  18        0.38       -1.48      7.59 o 
   3   7  18        8.83       -0.02     18.99 o 
  -2   8  18        1.51       -0.52      7.62 o 
  -1   8  18       32.13       66.72     13.04 o 
   0   8  18        1.86        2.76     10.77 o 
   1   8  18        0.00       -2.19     10.38 o 
  -7   0  19       23.73        3.93      8.45 o 
  -5   0  19      302.59      294.19     14.53 o 
  -3   0  19      102.88       96.29     13.04 o 
  -1   0  19       38.50       33.46     10.41 o 
   1   0  19       26.06       34.84     11.76 o 
   3   0  19       33.73       19.79     10.34 o 
   5   0  19        7.65        1.40      9.66 o 
  -7   1  19        0.00       -1.55      6.04 o 
  -6   1  19       75.40       90.04      8.53 o 
  -5   1  19      155.41      182.70      9.83 o 
  -4   1  19      236.95      215.72      8.64 o 
  -3   1  19       83.36       85.06      7.56 o 
  -2   1  19      145.64      144.33      6.89 o 
  -1   1  19        8.40       10.95      4.68 o 
   0   1  19      211.80      206.87     11.83 o 
   1   1  19      171.37      166.75     12.02 o 
   2   1  19       50.95       67.04     10.00 o 
   3   1  19       13.84        4.73      6.41 o 
   4   1  19      108.30      102.08     27.82 o 
   5   1  19       12.54        1.34      7.70 o 
   6   1  19        8.42      -10.70      7.13 o 
  -7   2  19       14.38       21.48      7.84 o 
  -6   2  19       10.56        6.70      6.22 o 
  -5   2  19       82.96      101.44     15.22 o 
  -4   2  19        0.15       -1.99      4.11 o 
  -3   2  19      175.32      169.51      7.74 o 
  -2   2  19      149.28      155.12      6.87 o 
  -1   2  19      200.62      193.70      8.79 o 
   0   2  19       29.10       27.84      7.35 o 
   1   2  19      131.65      121.98     11.90 o 
   2   2  19        1.35       -0.13      5.87 o 
   3   2  19        5.22       -4.19      5.78 o 
   4   2  19        0.00       -8.32      6.17 o 
   5   2  19        0.00      -10.00      6.67 o 
  -7   3  19        2.02       -0.74      5.80 o 
  -6   3  19       58.15       56.64      7.73 o 
  -5   3  19       12.51        5.92      4.45 o 
  -4   3  19        2.40        0.54      4.13 o 
  -3   3  19       32.21       43.21      4.93 o 
  -2   3  19       48.16       66.78      5.72 o 
  -1   3  19      775.32      762.34     16.67 o 
   0   3  19       24.92       25.98      7.49 o 
   1   3  19       32.19       33.77      7.67 o 
   2   3  19        7.00        8.98      5.41 o 
   3   3  19       34.55       23.53      6.88 o 
   4   3  19        5.47       -6.88      5.81 o 
   5   3  19       78.40       73.71     17.06 o 
  -6   4  19        6.92        8.40      5.48 o 
  -5   4  19        0.86       -6.19      4.13 o 
  -4   4  19        5.29        7.72      7.17 o 
  -3   4  19      138.56      156.33     11.02 o 
  -2   4  19        0.13        0.78      4.66 o 
  -1   4  19        8.92        4.70      4.94 o 
   0   4  19      214.84      229.27     11.48 o 
   1   4  19        6.79       11.28      5.74 o 
   2   4  19        0.03        4.59      5.31 o 
   3   4  19       21.84       24.65      8.50 o 
   4   4  19        8.64        5.33      6.64 o 
   5   4  19        7.29      -11.73      7.98 o 
  -6   5  19       23.98       26.87      8.37 o 
  -5   5  19       47.21       74.82      9.99 o 
  -4   5  19       54.18       72.76     11.85 o 
  -3   5  19        2.57       -7.19      5.00 o 
  -2   5  19       10.71       11.03      7.08 o 
  -1   5  19        0.63        2.44      4.96 o 
   0   5  19      197.12      211.06     11.33 o 
   1   5  19        4.98        2.00      6.83 o 
   2   5  19       57.63       46.28     11.55 o 
   3   5  19       40.99       55.39     14.79 o 
   4   5  19        4.09        5.46      8.19 o 
  -5   6  19        2.90       -5.12      6.01 o 
  -4   6  19        8.85        5.15      6.85 o 
  -3   6  19        0.74        0.31      5.78 o 
  -2   6  19       13.59       23.13      8.59 o 
  -1   6  19        9.43       15.60      8.10 o 
   0   6  19       67.60       96.61     15.70 o 
   1   6  19        1.50       -2.31      6.47 o 
   2   6  19        0.01       -2.33      5.95 o 
   3   6  19       38.68       42.99     10.75 o 
  -4   7  19       30.77       34.62     10.70 o 
  -3   7  19       11.55       15.70      8.81 o 
  -2   7  19       19.19       21.53      8.92 o 
  -1   7  19       57.80       58.00     10.89 o 
   0   7  19       29.96       27.95      9.35 o 
   1   7  19        6.91       19.59     11.56 o 
   2   7  19        0.00       -5.42      7.17 o 
  -6   0  20       12.90        3.73      7.01 o 
  -4   0  20        6.60        9.48     13.93 o 
  -2   0  20       22.88       15.80      8.42 o 
   0   0  20        7.28       13.71      9.59 o 
   2   0  20      407.82      366.91     22.85 o 
   4   0  20      102.84      130.71     19.70 o 
  -7   1  20       14.88        8.67      6.99 o 
  -6   1  20       60.53       68.83      9.54 o 
  -5   1  20      416.96      412.96     13.49 o 
  -4   1  20      170.09      169.88      8.34 o 
  -3   1  20      216.16      196.65      8.04 o 
  -2   1  20       13.33        6.42      4.12 o 
  -1   1  20      472.49      498.50     17.40 o 
   0   1  20        1.34        2.62      6.01 o 
   1   1  20        6.73        7.99      6.86 o 
   2   1  20        1.88       -1.37      5.76 o 
   3   1  20        0.10       -5.92      6.21 o 
   4   1  20        9.08        4.17      6.88 o 
   5   1  20        4.83        1.03      7.27 o 
  -7   2  20       16.75       18.91      7.90 o 
  -6   2  20        1.33       -1.06      5.92 o 
  -5   2  20       18.17       18.49      6.92 o 
  -4   2  20      236.08      229.91      9.10 o 
  -3   2  20       44.79       52.91      6.26 o 
  -2   2  20       59.39       81.95      8.24 o 
  -1   2  20       15.88       18.26      6.89 o 
   0   2  20       37.15       38.25      8.41 o 
   1   2  20      387.57      353.39     27.39 o 
   2   2  20       29.73       30.21      8.26 o 
   3   2  20        3.70        5.45      6.54 o 
   4   2  20       30.43       26.76      9.10 o 
   5   2  20       70.22       74.97     12.24 o 
  -7   3  20       26.01       29.42      7.17 o 
  -6   3  20        7.81        4.85      5.66 o 
  -5   3  20       23.82       24.06      5.86 o 
  -4   3  20      349.78      327.83     10.54 o 
  -3   3  20      243.16      232.15      7.72 o 
  -2   3  20      400.40      397.58     12.84 o 
  -1   3  20        3.10        5.13      4.92 o 
   0   3  20       48.48       58.38      9.20 o 
   1   3  20      515.48      494.11     22.98 o 
   2   3  20        3.76        5.19      7.97 o 
   3   3  20       33.88       20.75      6.76 o 
   4   3  20        0.44       -7.63      5.09 o 
   5   3  20        0.01        2.00      6.25 o 
  -6   4  20       14.29        8.91      6.08 o 
  -5   4  20       16.24       15.06      5.61 o 
  -4   4  20       63.44       80.00      7.84 o 
  -3   4  20      161.21      174.98     10.04 o 
  -2   4  20      221.15      196.88     15.30 o 
  -1   4  20      106.52      129.04     10.17 o 
   0   4  20       15.87        8.87      7.65 o 
   1   4  20        4.43       -2.35      6.17 o 
   2   4  20        8.61       -4.94      5.24 o 
   3   4  20      227.83      229.55     12.24 o 
   4   4  20       16.76       12.51      7.08 o 
  -5   5  20        9.61        9.55      6.56 o 
  -4   5  20       14.96        7.09      5.99 o 
  -3   5  20       56.69       51.29      8.15 o 
  -2   5  20       36.02       19.44      8.20 o 
  -1   5  20        4.27        2.69      6.47 o 
   0   5  20      109.66      117.81     12.27 o 
   1   5  20       22.68       25.67      8.26 o 
   2   5  20       51.77       40.39      9.60 o 
   3   5  20       24.14       11.49      7.22 o 
   4   5  20        0.19       -1.39      8.56 o 
  -4   6  20       71.87       86.34     10.08 o 
  -3   6  20        4.87        2.70      7.48 o 
  -2   6  20        0.66       -0.26      7.01 o 
  -1   6  20       11.98       18.71      8.70 o 
   0   6  20       86.34       95.43     11.76 o 
   1   6  20       36.13       53.86     12.93 o 
   2   6  20        8.08       -0.54      7.61 o 
   3   6  20       16.24       10.34      8.49 o 
  -3   7  20        0.24        1.70      8.44 o 
  -2   7  20       21.32       33.56     10.08 o 
  -1   7  20       36.37       30.53      9.79 o 
   0   7  20       13.30       19.85      9.09 o 
   1   7  20        3.16        1.29     10.50 o 
  -7   0  21       14.33       -1.54     12.56 o 
  -5   0  21      165.51      196.74     23.97 o 
  -3   0  21       17.15        8.10      5.78 o 
  -1   0  21      116.56      125.98     17.37 o 
   1   0  21      318.46      271.86     20.20 o 
   3   0  21       19.99       15.16     11.33 o 
   5   0  21       15.45       16.92     12.56 o 
  -7   1  21       19.59       11.91      7.36 o 
  -6   1  21        0.42       -6.27      5.92 o 
  -5   1  21       34.20       35.37      6.49 o 
  -4   1  21        6.49        6.41      4.92 o 
  -3   1  21        7.98        3.52      4.17 o 
  -2   1  21       55.70       58.38      7.27 o 
  -1   1  21       21.50       34.07      8.06 o 
   0   1  21      279.99      278.17     14.18 o 
   1   1  21       33.13       35.47      8.01 o 
   2   1  21        9.17        1.02      6.58 o 
   3   1  21       72.19       64.09     10.72 o 
   4   1  21        1.39       -6.65      6.37 o 
   5   1  21       26.61       29.45      9.50 o 
  -7   2  21        1.72        0.86      6.92 o 
  -6   2  21        0.88       -1.64      5.83 o 
  -5   2  21       99.20      110.59     10.77 o 
  -4   2  21      238.58      249.07      9.59 o 
  -3   2  21      111.93      130.78      8.55 o 
  -2   2  21       13.51        7.93      5.12 o 
  -1   2  21       38.22       35.05      8.05 o 
   0   2  21        9.74        7.45      6.94 o 
   1   2  21       16.28       18.10      7.35 o 
   2   2  21       26.80       11.19      7.60 o 
   3   2  21        3.75       -8.78      5.85 o 
   4   2  21        6.88        8.87      7.92 o 
   5   2  21        7.37       -5.35      7.35 o 
  -6   3  21        1.96        2.74      5.78 o 
  -5   3  21       27.11       28.46      6.55 o 
  -4   3  21        4.67        9.50      5.00 o 
  -3   3  21      455.57      471.96     10.69 o 
  -2   3  21       66.84       71.07      8.60 o 
  -1   3  21       67.01       72.71     22.62 o 
   0   3  21        3.57       -1.65      6.28 o 
   1   3  21       24.72       26.00     14.12 o 
   2   3  21       28.48       42.77      7.44 o 
   3   3  21       75.94       76.33     14.50 o 
   4   3  21        0.74       -5.38      6.07 o 
  -6   4  21        0.15       -0.62      5.67 o 
  -5   4  21        2.38       -3.10      5.20 o 
  -4   4  21       60.29       55.27      6.89 o 
  -3   4  21       48.81       98.03     13.20 o 
  -2   4  21       21.96       10.08      5.75 o 
  -1   4  21       74.90       57.55      7.58 o 
   0   4  21        8.18        6.19      6.81 o 
   1   4  21        0.04       -8.94      5.96 o 
   2   4  21       21.41       13.10      6.75 o 
   3   4  21        0.05        0.02      5.81 o 
   4   4  21        3.10        3.61      6.62 o 
  -5   5  21       13.93       11.43      6.65 o 
  -4   5  21       64.47       68.28      9.39 o 
  -3   5  21        6.71        2.02      6.95 o 
  -2   5  21        0.40       -6.70     12.06 o 
  -1   5  21        0.15       -2.95      6.52 o 
   0   5  21       93.86       97.10     11.97 o 
   1   5  21        0.00       -6.54      6.93 o 
   2   5  21       10.52        7.47      9.24 o 
   3   5  21        0.50        2.39      6.61 o 
  -4   6  21       12.03        7.25      7.23 o 
  -3   6  21       20.61       15.71     14.81 o 
  -2   6  21       15.44       23.86      9.35 o 
  -1   6  21       52.49       58.34     10.82 o 
   0   6  21        0.72       -2.78      9.80 o 
   1   6  21        5.52       -1.69      6.96 o 
   2   6  21        3.24       -6.35      7.02 o 
  -2   7  21        1.15        5.70      9.04 o 
  -1   7  21        2.38        6.92      8.43 o 
   0   7  21        8.96       12.10     13.46 o 
  -6   0  22       19.60       24.71      9.00 o 
  -4   0  22      118.12      137.24     15.68 o 
  -2   0  22      275.23      259.60     19.43 o 
   0   0  22      567.87      539.61     27.60 o 
   2   0  22        6.37        4.46     10.00 o 
   4   0  22       31.30       60.11     15.00 o 
  -6   1  22        9.53       -6.09      6.18 o 
  -5   1  22       56.62       61.76      7.55 o 
  -4   1  22       11.80        2.07      4.90 o 
  -3   1  22       10.25       10.84      5.00 o 
  -2   1  22      115.27      143.52     19.28 o 
  -1   1  22        1.00       -0.79      5.49 o 
   0   1  22       22.00       29.13      7.95 o 
   1   1  22       10.03        0.47      6.22 o 
   2   1  22        4.67       -0.39      6.33 o 
   3   1  22       22.85       28.91      9.28 o 
   4   1  22       10.52       -0.41      7.19 o 
  -6   2  22       51.72       56.24      9.19 o 
  -5   2  22       41.29       44.56      8.39 o 
  -4   2  22       11.76       13.40      5.12 o 
  -3   2  22        7.07        0.84      4.99 o 
  -2   2  22        8.06       -4.11      9.06 o 
  -1   2  22       73.19       65.29     10.12 o 
   0   2  22       54.64       53.60      9.51 o 
   1   2  22       97.90      116.09     12.63 o 
   2   2  22       12.43        9.72     10.61 o 
   3   2  22        2.51       -1.19      6.65 o 
   4   2  22        2.30       -0.04      7.61 o 
  -6   3  22        0.00       -5.55      6.45 o 
  -5   3  22       12.99       12.72      5.14 o 
  -4   3  22       50.33       50.72      9.88 o 
  -3   3  22       22.17       18.57      6.07 o 
  -2   3  22       25.26       28.92     12.69 o 
  -1   3  22       55.88       68.97     10.29 o 
   0   3  22        0.54       -5.62      5.94 o 
   1   3  22        3.32        1.84      6.53 o 
   2   3  22       24.83       33.10      7.13 o 
   3   3  22        6.69        2.78      6.26 o 
   4   3  22       21.34       26.46      7.87 o 
  -5   4  22        5.21       -0.73      5.51 o 
  -4   4  22        9.61       12.53      5.51 o 
  -3   4  22       85.91      111.62     23.56 o 
  -2   4  22        3.91        2.17      6.80 o 
  -1   4  22        0.89       -2.98      5.88 o 
   0   4  22        6.80        8.28      7.37 o 
   1   4  22       31.83       42.23     11.96 o 
   2   4  22        0.46        3.36      7.39 o 
   3   4  22        2.16       -0.33      6.21 o 
  -4   5  22       22.84       37.96     10.02 o 
  -3   5  22       26.75       11.11      7.80 o 
  -2   5  22        0.01       -5.12      6.62 o 
  -1   5  22        8.59        4.93      9.64 o 
   0   5  22        1.81       -7.54      6.50 o 
   1   5  22       35.45       28.72      9.51 o 
   2   5  22        6.81       -1.08      7.63 o 
  -3   6  22       13.43       28.07      9.39 o 
  -2   6  22       24.60       41.12     16.92 o 
  -1   6  22       12.95        7.01     11.81 o 
   0   6  22        0.97      -10.11     10.02 o 
   1   6  22       17.51       28.46      9.28 o 
  -5   0  23      134.27      145.63     25.81 o 
  -3   0  23        0.07       -6.47      8.73 o 
  -1   0  23      264.20      245.69     19.75 o 
   1   0  23        4.37        6.47     11.13 o 
   3   0  23       21.15       27.10     13.03 o 
  -6   1  23        2.03        1.60      6.40 o 
  -5   1  23        0.13        5.55      5.34 o 
  -4   1  23        5.86       10.41      6.34 o 
  -3   1  23       15.90       10.63      5.47 o 
  -2   1  23      138.70      152.34     14.00 o 
  -1   1  23       58.52       60.56      9.84 o 
   0   1  23      200.95      175.09     13.39 o 
   1   1  23      142.45      147.42     14.30 o 
   2   1  23       76.36       67.43     11.28 o 
   3   1  23       15.22        7.28      8.65 o 
   4   1  23       14.66        8.34      7.97 o 
  -6   2  23        5.34       -1.12      8.86 o 
  -5   2  23       23.01       12.37      7.03 o 
  -4   2  23       23.18       23.68      6.28 o 
  -3   2  23        7.80        7.33      5.68 o 
  -2   2  23        2.90       -1.77      6.23 o 
  -1   2  23       31.15       14.01      7.39 o 
   0   2  23        4.47        0.45      6.52 o 
   1   2  23       13.55        5.69      6.77 o 
   2   2  23        1.94        4.46      6.81 o 
   3   2  23        3.70       -5.63      7.00 o 
   4   2  23       32.32       41.04     10.70 o 
  -5   3  23        0.53       -7.24      4.82 o 
  -4   3  23        1.26        0.72      5.46 o 
  -3   3  23        2.93        4.65      5.50 o 
  -2   3  23       22.27       31.66      8.38 o 
  -1   3  23       61.72       86.45     11.58 o 
   0   3  23        8.30       -4.75      6.02 o 
   1   3  23       16.93        1.43     10.21 o 
   2   3  23       10.92       14.37      8.34 o 
   3   3  23       38.02       31.82      7.86 o 
  -5   4  23        0.32        0.47      5.16 o 
  -4   4  23       18.30        5.01      8.12 o 
  -3   4  23       43.10       47.20     14.87 o 
  -2   4  23        1.44       -2.92      9.37 o 
  -1   4  23        0.84        0.55      6.39 o 
   0   4  23       36.94       39.15     15.79 o 
   1   4  23        8.85       -1.96      7.47 o 
   2   4  23        1.05       -3.71      7.94 o 
   3   4  23       65.23       67.10      9.59 o 
  -4   5  23      111.27      148.91     16.45 o 
  -3   5  23        6.60       -1.36      7.51 o 
  -2   5  23       32.84       41.46     10.07 o 
  -1   5  23        0.96       -2.38     10.20 o 
   0   5  23        3.70       -4.67      6.67 o 
   1   5  23       52.45       40.34     10.38 o 
   2   5  23        4.65        6.22      8.25 o 
  -2   6  23        5.91       14.00      9.17 o 
  -1   6  23        0.88       -9.16      9.64 o 
   0   6  23        0.00       -0.36     11.08 o 
  -4   0  24       37.05       56.29      9.89 o 
  -2   0  24        0.70        0.75      8.51 o 
   0   0  24        0.03        1.15      8.42 o 
   2   0  24        3.09        7.17     11.29 o 
  -5   1  24        2.54       -4.52      5.57 o 
  -4   1  24        8.84        8.28      6.19 o 
  -3   1  24        9.58       12.78      7.46 o 
  -2   1  24      142.00      187.81     20.16 o 
  -1   1  24        4.76        3.02      6.59 o 
   0   1  24        0.30       -0.11      6.73 o 
   1   1  24        8.57        7.65      7.75 o 
   2   1  24        0.06       -1.12      6.75 o 
   3   1  24       17.71       13.37     12.39 o 
  -5   2  24       19.14       20.31      7.43 o 
  -4   2  24       63.64       62.73      8.70 o 
  -3   2  24       53.94       62.53     11.00 o 
  -2   2  24        0.71       -4.03      5.84 o 
  -1   2  24       12.85       11.66      7.16 o 
   0   2  24        1.54       -6.83      6.18 o 
   1   2  24        0.31       -0.64      7.18 o 
   2   2  24        1.21       -9.59      6.39 o 
   3   2  24       26.47       20.59      9.16 o 
  -5   3  24        1.28       -5.86      5.09 o 
  -4   3  24        3.15       -4.17      6.85 o 
  -3   3  24       66.71       70.76      8.60 o 
  -2   3  24       22.61       32.17      8.82 o 
  -1   3  24        8.92        4.03     12.24 o 
   0   3  24        0.08       -5.23      6.74 o 
   1   3  24       59.60       52.83     10.98 o 
   2   3  24        3.13       -5.77      6.82 o 
   3   3  24       45.63       82.89     19.14 o 
  -4   4  24       10.16        3.60      9.35 o 
  -3   4  24       42.17       47.92     10.20 o 
  -2   4  24        0.54        1.65     10.32 o 
  -1   4  24        0.87       -1.49      6.90 o 
   0   4  24       25.19       38.85      9.66 o 
   1   4  24       26.52       23.15      9.59 o 
   2   4  24       18.30       22.28      9.55 o 
  -3   5  24       30.28       48.93     28.72 o 
  -2   5  24       26.23       17.62     12.67 o 
  -1   5  24        6.92        3.91     11.18 o 
   0   5  24        1.18       -1.31      7.83 o 
   1   5  24        4.94        5.99      8.24 o 
  -5   0  25       18.94       14.23      8.90 o 
  -3   0  25        0.79        6.90      9.61 o 
  -1   0  25       31.75       38.05     13.01 o 
   1   0  25       48.08       21.74     12.46 o 
   3   0  25       36.44       33.30     14.91 o 
  -5   1  25        0.63       -1.77      5.58 o 
  -4   1  25        0.74       -2.86      7.29 o 
  -3   1  25        0.66       -1.60      6.50 o 
  -2   1  25       22.75       31.92      9.33 o 
  -1   1  25       22.70       22.09      8.69 o 
   0   1  25        9.54       18.31      9.04 o 
   1   1  25        2.31        3.46      7.70 o 
   2   1  25        0.22       -5.42     10.34 o 
   3   1  25        1.12       -6.99      7.18 o 
  -5   2  25       21.47       19.90      9.75 o 
  -4   2  25        1.77       -6.49      5.36 o 
  -3   2  25        0.35       -3.53      6.91 o 
  -2   2  25       82.40       57.18     10.49 o 
  -1   2  25        0.45        2.66      6.18 o 
   0   2  25       10.05        3.46      7.43 o 
   1   2  25       18.79       18.23      8.11 o 
   2   2  25       26.69       19.39      9.80 o 
  -4   3  25       18.12       20.93      9.50 o 
  -3   3  25       80.65      107.79     20.77 o 
  -2   3  25       17.98       10.81      9.16 o 
  -1   3  25        0.66        1.50      7.08 o 
   0   3  25        0.01       -7.72     10.52 o 
   1   3  25        9.39       17.50      8.99 o 
   2   3  25       15.16       12.59      8.39 o 
  -3   4  25        5.78        9.75     11.72 o 
  -2   4  25        3.24       -4.37     10.43 o 
  -1   4  25        9.10       10.68      8.24 o 
   0   4  25        6.76       -8.64      6.70 o 
   1   4  25       38.52       61.53     11.49 o 
  -4   0  26       38.68       38.25     13.69 o 
  -2   0  26       72.99       58.73     14.93 o 
   0   0  26       16.24       11.08      9.93 o 
   2   0  26        1.45        8.14     12.49 o 
  -4   1  26        5.34       -4.57      7.54 o 
  -3   1  26        0.44       -2.06      6.98 o 
  -2   1  26        7.19        1.40      7.40 o 
  -1   1  26        9.44       17.57      8.67 o 
   0   1  26        9.09       10.34      7.79 o 
   1   1  26        8.65       13.62      8.83 o 
   2   1  26        6.55        7.43      8.20 o 
  -4   2  26        1.34       -7.94     11.38 o 
  -3   2  26       23.83       25.69     10.09 o 
  -2   2  26       70.19       93.88     12.27 o 
  -1   2  26       16.05        3.72      6.94 o 
   0   2  26        2.04      -10.57      7.80 o 
   1   2  26       18.20       24.61     10.12 o 
  -3   3  26        4.72       -9.09     11.02 o 
  -2   3  26        3.15        1.58      6.57 o 
  -1   3  26        4.23       12.17      8.68 o 
   0   3  26        0.53       -6.37      7.12 o 
   1   3  26        1.09       -5.90      7.46 o 
  -3   0  27        0.85      -15.22     10.63 o 
  -1   0  27       15.28       -3.87     10.41 o 
   1   0  27       51.01       40.00     14.95 o 
  -3   1  27        4.06       19.28      8.66 o 
  -2   1  27       10.18       25.90     13.52 o 
  -1   1  27        8.51       -0.16      6.93 o 
   0   1  27        7.22       -0.60     13.20 o 
   1   1  27        4.76       -2.64      8.67 o 
  -2   2  27        3.36        7.27      8.64 o 
  -1   2  27        0.03       -1.28      7.01 o 
   0   2  27       15.69        7.28      9.80 o 
                                                 
 
